# Supplementary material for: Comparative Transcriptomic Exploration Reveals Unique Molecular Adaptations of Neuropathogenic Trichobilharzia to Invade and Parasitize Its Avian Definitive Host
Source: PLoS Negl Trop Dis. 2016 Feb 10;10(2):e0004406. doi: 10.1371/journal.pntd.0004406 (PMC4749378; doi:10.1371/journal.pntd.0004406)
Supplement: S1 Table — Results of mapping of paired, trimmed, corrected, non-normalized reads from cercariae and schistosomula to the final non-redundant transcriptome of Trichobilharzia regenti. P1—pair read 1; P2—pair read 2; STD—Standard deviation (XLSX) [file pntd.0004406.s001.xlsx]

## Sheet: S1 Summary
S1 Table. Summary of raw reads, trimmed reads, trimmed and normalized reads for the transcriptomic data of cercariae and schistosomula of Trichobilharzia regenti. Results of mapping of paired, trimmed, corrected, non-normalized reads from cercariae and schistosomula to the final non-redundant transcriptome of Trichobilharzia regenti. P1 - pair read 1; P2 - pair read 2; STD - Standard deviation
Library	Raw reads	Trimmed reads		Trimmed, normalized reads					Mapping of paired, trimmed, corrected, non-normalized reads
	Number of reads	Number of paired-end reads (P1+P2)	number of unpaired reads (U)	Number of paired-end reads (P1+P2)	Average length P1/P2 (bp)	Unpaired (U)	Number of reads used for assembly (P1+P2+U)	% reads used for assembly (P1+P2+U)	Number of reads mapped (%)
Cercariae
C1	24802404	17703740	3256510	2446988	162/86	635178	3082166	12	15,563,246 (57.8)
C2	27504540	20321328	3266487	2312130	165/91	593514	2905644	11	13,292,294 (59.3)
C3	27537436	20433506	3214567	2406666	162/93	579423	2986089	11	15,219,348 (65.2)
C4	22725580	17274594	2442636	1570614	165/96	409215	1979829	9	17,255,082 (63.5)
Total	102569960	75733168	12180200	8736398	164/92	2217330	10953728	11
Schistosomula
S1	35776364	20244564	7244974	3714508	140/135	839044	4553552	13	15,527,366 (78.4)
S2	29932870	17868766	5585666	3664050	137/136	827932	4491982	15	18,898,880 (77.5)
S3	28133150	14791482	6227677	3369796	140/129	774065	4143861	15	18,557,168 (70.7)
S4	30427486	18283500	5654241	3783352	138/136	932800	4716152	15	16,387,352 (70.8)
Total	124269870	71188312	24712558	14531706	139/134	3373841	17905547	14
Cercariae + schistosomula
Total	226839830	146921480	36892758	23268104		5591171	28859275	13
Avg	28354979	18365185	4611595	2908513	151/113	698896	3607409	13	16,337,592 (67.9)
+- STD	3920892	1937888	1768129	828.863	13/23	173.208	1	2	1,855,931 (7.8)
