# Supplementary material for: Comparative Transcriptomic Exploration Reveals Unique Molecular Adaptations of Neuropathogenic Trichobilharzia to Invade and Parasitize Its Avian Definitive Host
Source: PLoS Negl Trop Dis. 2016 Feb 10;10(2):e0004406. doi: 10.1371/journal.pntd.0004406 (PMC4749378; doi:10.1371/journal.pntd.0004406)
Supplement: S2 Table — (XLSX) [file pntd.0004406.s002.xlsx]

## Sheet: S2 
Suplementary Table S2. Summary of classification of predicted proteins from transcriptome of cercaria and schistosomula of Trichobilharzia regenti based on homology (BLASTp; E-value < 10-05) to annotated proteins in the Kyoto Encyclopedia of Genes and Genomes (KEGG) BRITE functional hierarchies database and pathway maps for cellular and organismal functions.
BRITE			PATHWAYS
	Number of Kterms	Number of transcripts		Number of Kterms	Number of transcripts
Metabolism			Metabolism
Amino acid related enzymes	29	59	Carbohydrate metabolism	121	275
Aminoacyl-tRNA synthetase	21	41	Energy metabolism	105	165
Aminotransferase (transaminase)	8	18	Nucleotide metabolism	83	164
Cellular antigens	31	72	Amino acid metabolism	83	148
Proteins	31	72	Lipid metabolism	81	164
Glycosyltransferases	50	81	Glycan biosynthesis and metabolism	78	163
Glycan extension	17	29	Metabolism of cofactors and vitamins	70	130
N-Glycan biosynthesis	14	21	Metabolism of other amino acids	35	61
O-Glycan biosynthesis	6	13	Metabolism of terpenoids and polyketides	17	27
GPI-anchor biosynthesis	5	6	Xenobiotics biodegradation and metabolism	17	43
Unclassified	3	3	Biosynthesis of other secondary metabolites	10	15
Polysaccharide	2	5	Biosynthesis of other secondary metabolites	10	15
Others	2	2	Environmental Information Processing
Glycolipid biosynthesis	1	2	Signal transduction	323	649
Heparan sulfate/heparin binding proteins	19	40	Signaling molecules and interaction	49	99
Morphogens	5	5	Membrane transport	16	30
Others	3	15	Genetic Information Processing
Extracellular matrix molecules	3	8	Translation	281	476
Growth factors/receptors	3	5	Folding, sorting and degradation	252	443
Axon guidance molecules	2	3	Transcription	139	235
Coagulation and fibrinolysis	2	2	Replication and repair	95	160
Adhesion molecules of cell surface	1	2	Cellular Processes
Lipid biosynthesis proteins	22	38	Transport and catabolism	161	383
Phospholipid acyltransferase	8	10	Cell growth and death	112	222
Fatty acid synthase	6	8	Cell communication	106	267
Acyl-CoA synthetase	4	13	Cell motility	51	115
Elongase	2	5
Desaturase	2	2
Peptidases*	135	263
Cysteine Peptidases	50	114
Metallo Peptidases	41	72
Serine Peptidases	25	42
Threonine Peptidases	15	23
Aspartic Peptidases	4	12
Prenyltransferases	11	17
Protein prenylation	5	10
Terpene biosynthesis	4	5
Compound prenylation	2	2
Protein kinases	173	376
Serine/threonine protein kinases: Other group	35	76
Serine/threonine protein kinases: CMGC group	25	58
Serine/threonine protein kinases: CAMK group	24	51
Tyrosine protein kinases	21	40
Serine/threonine protein kinases: AGC group	20	45
Serine/threonine protein kinases: STE group	16	30
Serine/threonine protein kinases: Atypical group	15	43
Serine/threonine protein kinases: TKL group	11	18
Serine/threonine protein kinases: CK1 group	5	12
Serine/threonine protein kinases: RGC group	1	3
Protein phosphatases and associated proteins	137	302
Protein Ser/ Thr phosphatases	111	247
Protein Tyrosine phosphatases (PTPs)	13	30
HAD phosphatases	13	25
Other Enzymes	1,243	2,389
Transferases	462	900
Hydrolases	443	869
Ligases	130	237
Oxidoreductases	123	237
Isomerases	46	82
Lyases	39	64
Proteoglycans	9	13
Cell surface proteoglycans	6	8
Extracellular matrix (ECM) proteoglycans	3	5
Transport system	143	246
Solute Carrier Family (SLC)	83	139
Other Transporters	29	38
Major Facilitator Superfamily (MFS)	17	41
ABC Transporters, Eukaryotic Type	14	28
Enviromental Information processing
Cell adhesion molecules and their ligands	47	95
Immunoglobulin Superfamily	29	49
Cadherin Family	6	24
Others	4	8
Integrin Family	4	5
Link Protein Family	3	8
Sialomucin Family	1	1
Cytokine receptors	16	31
Recep]tor tyrosine kinase	11	23
TGF-beta receptors	4	7
TNF receptor family	1	1
Cytokines	4	12
PDGF family	3	11
TGF-beta family	1	1
Enzyme-linked receptors	15	30
Receptor tyrosine kinases	11	23
Receptor serine/threonine kinases	4	7
G protein-coupled receptors	28	55
Class A. Rhodopsin family	17	41
Class B. Secretin receptor family	5	5
Others	4	6
Class C. Metabotropic glutamate receptor family	2	3
GTP-binding proteins	51	85
Small (Monomeric) G-proteins	43	66
Heterotrimeric G-proteins	8	19
Ion channels	38	80
Voltage-gated cation channels	16	33
Related to voltage-gated cation channels	9	19
Cys-loop superfamily	4	9
Glutamate-gated cation channels	4	6
Chloride channels	3	4
Epithelial and related channels	1	6
Ryanodine and IP3 receptors	1	3
Lectins	11	16
M-type lectins	3	3
P-type lectins	2	4
Calnexin / calreticulin	2	4
C-Type lectins	2	3
L-type lectins	1	1
Chitinase-like lectins	1	1
Mitochondrial biogenesis	115	195
Mitochondrial DNA transcription, translation, and replication factors	43	58
Mitochondrial protein import machinery	39	58
Mitochondrial quality control factors	33	79
Nuclear receptors	10	14
Thyroid hormone like	5	5
Hepatocyte nuclear factor 4 like	3	5
Fushi tarazu-F1 like	1	3
Nerve growth factor IB like	1	1
Secretion system (Protein transport system	12	14
Sec (secretion) system	11	13
Type II secretion system	1	1
Genentic Information Processing
Chaperones and folding catalysts	92	201
Heat shock proteins	46	72
Protein folding catalysts	22	39
Intramolecular chaperones	12	72
Other chaperones and cochaperones	12	18
Chromosome	365	728
Eukaryotic Type	363	722
-	1	4
Prokaryotic Type	1	2
DNA repair and recombination proteins	138	226
Eukaryotic Type	138	226
DNA replication proteins	78	131
Eukaryotic Type	78	131
Exosome	190	456
Exosomal proteins	190	456
Transcription factors	130	130
Eukaryotic Type	130	201
Transcription machinery (RNA polymerase)	131	215
Eukaryotic type	131	215
Transfer RNA biogenesis	103	165
Eukaryotic Type	101	163
Prokaryotic Type	2	2
Translation factors	50	81
Eukaryotic Type	50	81
Ubiquitin system	208	345
Ubiquitin ligases (E3)	142	229
Deubiquitinating enzyme (DUB)	35	66
Ubiquitin-conjugating enzymes (E2)	17	24
Ubiquitin-activating enzymes (E1)	8	17
Ubiquitins and Ubiquitin-like proteins	6	9
Proteasome	48	66
Eukaryotic proteasome	48	66
Cellular Processes
Cytoskeleton proteins	94	227
Eukaryotic cytoskeleton proteins	94	227
Ribosome	100	132
Ribosomal Proteins	100	132
Ribosome biogenesis	157	227
Eukaryotic Type	154	223
Prokaryotic Type	3	4
SNAREs	15	38
VAMP, Ykt6, Sec22 (R)	4	11
Syntaxin (Qa)	4	10
SNAP-25[C] (Qc)	3	4
SNAP-25 (Qb,c)	2	11
SNAP-25[N] (Qb)	2	2
Spliceosome	200	427
Complex C	80	138
Other splicing related proteins	71	170
Complex B	30	60
Common components	12	36
Complex A	7	23
* Proteases were further classified using MEROPS database, as outlined in support table S3
