# Supplementary material for: Comparative Transcriptomic Exploration Reveals Unique Molecular Adaptations of Neuropathogenic Trichobilharzia to Invade and Parasitize Its Avian Definitive Host
Source: PLoS Negl Trop Dis. 2016 Feb 10;10(2):e0004406. doi: 10.1371/journal.pntd.0004406 (PMC4749378; doi:10.1371/journal.pntd.0004406)
Supplement: S3 Table — UP—Unassigned peptidase (XLSX) [file pntd.0004406.s003.xlsx]

## Sheet: S3 Peptidases
S3 Table. Summary of peptidases and their inhibitors encoded in the transcriptome representing Trichobilharzia regenti, classified into families and subfamilies, with type enzyme listed in the MEROPS peptidase database. UP - Unassigned peptidase
		Peptidases					Peptidase Inhibitors
Family	Subfamily	Type enzyme	Number of transcripts	Pepetidases characterized within subfamily (>1 representative)	Family	Subfamily	Type inhibitor	Number of transcripts
Total peptidases			318		Total inhibitors			260
Aspartic			6		Cysteine			41
A01	A01A	pepsin A (Homo sapiens)	2		I25	I25A	cystatin A	2
A22	A22B	impas 1 peptidase (Homo sapiens)	2		I25	I25B	ovocystatin	3
A22	A22A	presenilin 1 (Homo sapiens)	1		I29		cytotoxic T-lymphocyte antigen-2 alpha	22
A28		DNA-damage inducible protein 1 (Saccharomyces cerevisiae)	1		I31		equistatin inhibitor unit 1	2
Cysteine			106		I32		survivin	12
C19		ubiquitin-specific peptidase 14 (Homo sapiens)	27	10 ubiquitin-specific peptidase; 19 UP	Metallo			110
C01	C01A	papain (Carica papaya)	23	11 cathepsin B; 6 cathepsin L; 3 dipeptidyl-peptidase I	I35		timp-1	2
C02	C02A	calpain-2 (Homo sapiens)	11	3 calpain; 6 UP	I43		oprin	67
C48		Ulp1 peptidase (Saccharomyces cerevisiae)	7	6 UP	I63		pro-eosinophil major basic protein	41
C13		legumain (Canavalia ensiformis)	5	3 glycosylphosphatidylinositol:protein transamidase; 2 legumain	Serine			77
C85		OTLD1 deubiquitinylating enzyme (Homo sapiens); OTU1 peptidase (Saccharomyces cerevisiae)	5	4 OTLD1 deubiquitinylating enzyme	I01		ovomucoid inhibitor unit 3	46
C26		gamma-glutamyl hydrolase (Rattus norvegicus)	4	3 UP	I02		aprotinin	30
C14	C14A	caspase-1 (Rattus norvegicus)	3	3 UP	I21		secretogranin V	1
C50		separase (Saccharomyces cerevisiae)	3	3 UP	Serine/Cysteine			14
C54		autophagin-1 (Homo sapiens)	3	3 UP	I04		alpha-1-peptidase inhibitor	13
C12		ubiquitinyl hydrolase-L1 (Homo sapiens)	2	2 UP	I51		serine carboxypeptidase Y inhibitor	1
C44		amidophosphoribosyltransferase precursor (Homo sapiens)	2	2 UP	No preference			6
C46		hedgehog protein (Drosophila melanogaster)	2	2 indian hedgehog protein	I39		alpha-2-macroglobulin	6
C83		gamma-glutamylcysteine dipeptidyltranspeptidase (Nostoc sp. PCC 7120)	2	2 UP	Unknown			12
C86		ataxin-3 (Homo sapiens)	2	2 UP	I87		HflC	12
C64		Cezanne peptidase (Homo sapiens)	1
C65		otubain-1 (Homo sapiens)	1
C78		UfSP1 peptidase (Mus musculus)	1
C88		N/A	1
C95		lysosomal 66.3 kDa protein (Mus musculus)	1
Metalloproteases			129
M13		neprilysin (Homo sapiens)	25	8 kell blood-group protein
M16	M16B	mitochondrial processing peptidase beta-subunit (Saccharomyces cerevisiae)	25	23 ubiquinol-cytochrome c reductase core protein I
M12	M12B	adamalysin (Crotalus adamanteus)	11	10 UP
M08		leishmanolysin (Leishmania major)	6
M12	M12X	N/A	5	5 UP
M67	M67A	PSMD14 peptidase (Saccharomyces cerevisiae)	5
M03	M03A	thimet oligopeptidase (Rattus norvegicus)	4	2 UP
M17		leucyl aminopeptidase (Bos taurus)	4	4 leucine aminopeptidase
M22		N/A	4	3 UP
M28	M28X	N/A	4	2 nicalin
M01		aminopeptidase N (Homo sapiens)	3
M14	M14B	carboxypeptidase E (Bos taurus)	3	2 UP
M24	M24A	methionyl aminopeptidase 1 (Escherichia coli)	3
M38		isoaspartyl dipeptidase (Escherichia coli)	3	2 dihydropyrimidinase related protein-5
M49		dipeptidyl-peptidase III (Rattus norvegicus)	3	3 dipeptidyl-peptidase III
M12	M12A	astacin (Astacus astacus)	2	2 UP
M20	M20A	glutamate carboxypeptidase (Pseudomonas sp.)	2	2 methionyl aminopeptidase
M24	M24B	aminopeptidase P (Escherichia coli)	2
M28	M28B	glutamate carboxypeptidase II (Homo sapiens)	2	2 UP
M41		FtsH peptidase (Escherichia coli)	2	2 UP
M10	M10A	matrix metallopeptidase-1 (Homo sapiens)	1
M10	M10X	N/A	1
M14	M14A	carboxypeptidase A1 (Homo sapiens)	1
M14	M14D	cytosolic carboxypeptidase 6 (Homo sapiens)	1
M16	M16C	eupitrilysin (Homo sapiens)	1
M18		aminopeptidase I (Saccharomyces cerevisiae)	1
M28	M28A	aminopeptidase S (Streptomyces griseus)	1
M48	M48A	Ste24 peptidase (Saccharomyces cerevisiae)	1
M50	M50A	site 2 peptidase (Homo sapiens)	1
M50	M50B	sporulation factor SpoIVFB (Bacillus subtilis)	1
M67	M67C	STAMBP isopeptidase (Homo sapiens)	1
Serine			62
S01	S01A	chymotrypsin A (Bos taurus)	12	10 UP
S09	S09X	N/A	10	6 UP
S08	S08A	subtilisin Carlsberg (Bacillus licheniformis)	8	8 UP
S33		prolyl aminopeptidase (Neisseria gonorrhoeae)	5	3 UP
S10		carboxypeptidase Y (Saccharomyces cerevisiae)	4	3 carboxypeptidase A
S12		D-Ala-D-Ala carboxypeptidase B (Streptomyces lividans)	3
S54		rhomboid-1 (Drosophila melanogaster)	3
S01	S01C	DegP peptidase (Escherichia coli)	2	2 UP
S09	S09C	acylaminoacyl-peptidase (Homo sapiens)	2	2 UP
S16		Lon-A peptidase (Escherichia coli)	2	2 PIM1 peptidase
S26	S26A	signal peptidase I (Escherichia coli)	2	2 mitochondrial inner membrane peptidase 2
S63		EGF-like module containing mucin-like hormone receptor-like 2 (Homo sapiens)	2	2 UP
S08	S08B	kexin (Saccharomyces cerevisiae)	1
S09	S09A	prolyl oligopeptidase (Sus scrofa)	1
S09	S09B	dipeptidyl-peptidase IV (Homo sapiens)	1
S14		peptidase Clp (Escherichia coli)	1
S28		lysosomal Pro-Xaa carboxypeptidase (Homo sapiens)	1
S59		nucleoporin 145 (Homo sapiens)	1
S72		dystroglycan (Homo sapiens)	1
Threonine			15
T01	T01A	archaean proteasome, beta component (Thermoplasma acidophilum)	10	2 proteasome subunit alpha; 2 proteasome subunit beta; 4 UP
T02		glycosylasparaginase precursor (Homo sapiens)	5	5 UP
