# Supplementary material for: Comparative Transcriptomic Exploration Reveals Unique Molecular Adaptations of Neuropathogenic Trichobilharzia to Invade and Parasitize Its Avian Definitive Host
Source: PLoS Negl Trop Dis. 2016 Feb 10;10(2):e0004406. doi: 10.1371/journal.pntd.0004406 (PMC4749378; doi:10.1371/journal.pntd.0004406)
Supplement: S4 Table — (XLSX) [file pntd.0004406.s004.xlsx]

## Sheet: S4
	S4 Table. Orphan transcripts of the combined cercaria/schistosomulum transcriptome of Trichobilharzia regenti with no homology to other trematodes and classified based on NCBI and Kyoto Encyclopedia of Genes and Genomes (KEGG) databases.
	Sequence homolgue within the NCBI non redundant database				KEGG description
	Transcript ID	seqID	Annotation	e-value	KtermAnno	GeneId	Kterm Id	e-value	KEGG biological pathways	KEGG BRITE classification
	Treg_018920	gi|432911253|ref|XP_004078593.1	PREDICTED: collagen alpha-3(VI) chain-like [Oryzias latipes]	2014-11-14	collagen, type VI, alpha	ola:101173335	K06238	3e-07	path:ko04151 Environmental Information Processing;Signal transduction;PI3K-Akt signaling pathway; path:ko04510 Cellular Processes;Cell communication;Focal adhesion; path:ko04512 Environmental Information Processing;Signaling molecules and interaction;ECM-receptor interaction; path:ko04974 Organismal Systems;Digestive system;Protein digestion and absorption	br:ko00536 Proteins|Extracellular matrix molecules</b> Storage depot, cell adhesion and motility, ECM/barrier formation| COL6A; collagen, type VI, alpha; br:ko01000 br:ko04516 CAM|2. Integrin Family|Beta1 integrins|alpha 10 beta 1|ITGB1; integrin beta 1 [KO:K05719]|COL6A; collagen, type VI, alpha; br:ko00001 Environmental Information Processing|Signal transduction|04151 PI3K-Akt signaling pathway…
	Treg_014429	gi|297668274|ref|XP_002812371.1	PREDICTED: 40S ribosomal protein S7-like, partial [Pongo abelii]	1e-23	small subunit ribosomal protein S7e	mze:101466014	K02993	3e-23	path:ko03010 Genetic Information Processing;Translation;Ribosome	br:ko03011 Ribosome|Ribosomal Proteins|Eukaryotes|Small subunit| RP-S7e, RPS7; small subunit ribosomal protein S7e br:ko00002 Genetic information processing|Ribosome|M00177 Ribosome, eukaryotes [PATH:map03010] [BR:ko03011]| RP-S7e, RPS7; small subunit ribosomal protein S7e br:ko01000 br:ko00001 Genetic Information Processing|Translation|03010 Ribosome [PATH:ko03010]| RP-S7e, RPS7; small subunit r…
	Treg_012735	gi|432959188|ref|XP_004086203.1	PREDICTED: uncharacterized protein LOC101163881 [Oryzias latipes]	9e-11
	Treg_000158	gi|18157526|dbj|BAB83841.1	ReO_6 [Oryzias latipes]	6e-09
	Treg_003636	gi|405975232|gb|EKC39813.1	hypothetical protein CGI_10025367 [Crassostrea gigas]	2e-06
	Treg_015757	gi|498988619|ref|XP_004531401.1	PREDICTED: membrane magnesium transporter 1-B-like [Ceratitis capitata]	7e-34
	Treg_007819	gi|555930805|emb|CDJ07923.1	VWFA and cache domain containing protein 1 [Hymenolepis microstoma]	2014-11-14
	Treg_016889	gi|472364881|ref|XP_004402000.1	PREDICTED: protein DPCD [Odobenus rosmarus divergens]	5e-10
	Treg_006360	gi|90080596|dbj|BAE89779.1	unnamed protein product [Macaca fascicularis]	9e-17
	Treg_016846	gi|557018053|ref|XP_006009416.1	PREDICTED: UPF0729 protein C18orf32 homolog [Latimeria chalumnae]	4e-06
	Treg_016847	gi|405975232|gb|EKC39813.1	hypothetical protein CGI_10025367 [Crassostrea gigas]	2e-06
	Treg_000013	gi|90080596|dbj|BAE89779.1	unnamed protein product [Macaca fascicularis]	9e-17
