# Supplementary material for: Comparative Transcriptomic Exploration Reveals Unique Molecular Adaptations of Neuropathogenic Trichobilharzia to Invade and Parasitize Its Avian Definitive Host
Source: PLoS Negl Trop Dis. 2016 Feb 10;10(2):e0004406. doi: 10.1371/journal.pntd.0004406 (PMC4749378; doi:10.1371/journal.pntd.0004406)
Supplement: S6 Table — Annotation using the National Center for Biotechnology Information (NCBI) database, and level of transcription based on RNA-Seq by Expectation Maximization (RSEM) analysis. (XLSX) [file pntd.0004406.s006.xlsx]

## Sheet: S6
S6 Table. Summary of transcripts uniquely transcribed in each cercaria and schistosomulum of Trichobilharzia regenti based on read mapping to the (consensus) transcriptome. Annotation using the National Center for Biotechnology Information (NCBI) database, and level of transcription based on RNA-Seq by Expectation Maximization (RSEM) analysis.
Cercariae						Schistosomula
Transcript ID	NCBI annotation	e-value	Expected counts		Transcript ID	NCBI annotation	e-value	Expected counts
Treg_003585	gi|256084831|ref|XP_002578629.1| hypothetical protein [Schistosoma mansoni]gi|360045153|emb|CCD82701.1| conserved Schistosoma protein, unknown function [Schistosoma mansoni]	1e-11	20225		Treg_007215	NO HIT		7386
Treg_000153	gi|454247|emb|CAA82847.1| zinc finger protein (putative) [Schistosoma mansoni]	2e-64	10417		Treg_015334	gi|56757485|gb|AAW26910.1| SJCHGC06873 protein [Schistosoma japonicum]	2e-171	6081
Treg_000452	gi|159792922|gb|ABW98681.1| venom allergen-like protein 8 [Schistosoma mansoni]	2e-45	10336		Treg_015087	gi|353232479|emb|CCD79834.1| hypothetical protein Smp_194910 [Schistosoma mansoni]	7e-38	5681
Treg_000248	gi|256052720|ref|XP_002569901.1| tegumental protein [Schistosoma mansoni]gi|225200249|gb|ACN82431.1| tegumental allergen-like protein [Schistosoma mansoni]gi|353230233|emb|CCD76404.1| putative tegumental protein [Schistosoma mansoni]	5e-95	7094		Treg_006851	gi|489236049|ref|WP_003144328.1| peptidase M26 [Gemella haemolysans]gi|241864336|gb|EER68714.1| Gram-positive signal peptide protein, YSIRK family [Gemella haemolysans ATCC 10379]	3e-13	3719
Treg_003763	gi|256075345|ref|XP_002573980.1| Calcium-binding protein 2 (CaBP2) [Schistosoma mansoni]gi|360044816|emb|CCD82364.1| putative calcium-binding protein 2 (CaBP2) [Schistosoma mansoni]	9e-08	5956		Treg_006410	NO HIT		3587
Treg_000203	NO HIT		3731		Treg_006064	gi|256087061|ref|XP_002579697.1| hypothetical protein [Schistosoma mansoni]gi|350855260|emb|CAZ35935.2| MEG-4 (10.3) family [Schistosoma mansoni]	3e-14	2670
Treg_000778	gi|256070967|ref|XP_002571813.1| venom allergen-like (VAL) 6 protein [Schistosoma mansoni]gi|353228625|emb|CCD74796.1| venom allergen-like (VAL) 6 protein [Schistosoma mansoni]	0	2940		Treg_014548	NO HIT		2608
Treg_000941	NO HIT		2425		Treg_007052	gi|60602404|gb|AAX27659.1| unknown [Schistosoma japonicum]	9e-06	2482
Treg_003619	NO HIT		1708		Treg_020246	gi|256080836|ref|XP_002576682.1| beta-hexosaminidase B [Schistosoma mansoni]gi|353232557|emb|CCD79912.1| putative beta-hexosaminidase B [Schistosoma mansoni]	6e-131	2430
Treg_000442	NO HIT		1116		Treg_020247	gi|55793949|gb|AAV65885.1| cathepsin B1 isotype 5 precursor [Trichobilharzia regenti]	3e-51	1771
Treg_000514	gi|256076875|ref|XP_002574734.1| Calmodulin (CaM) [Schistosoma mansoni]gi|360044076|emb|CCD81623.1| putative calmodulin (CaM) [Schistosoma mansoni]	1e-15	1060		Treg_014507	gi|296244688|gb|ADH02202.1| MEG 3.2 isoform 4 [Schistosoma mansoni]	3e-12	1765
Treg_000255	NO HIT		959		Treg_008400	NO HIT		1509
Treg_000878	NO HIT		868		Treg_006736	NO HIT		1500
Treg_000619	NO HIT		731		Treg_007894	gi|256070802|ref|XP_002571731.1| venom allergen-like (VAL) protein 12 [Schistosoma mansoni]gi|82659455|gb|ABB88844.1| venom allergen-like protein 12 [Schistosoma mansoni]gi|360043477|emb|CCD78890.1| venom allergen-like (VAL) protein 12 [Schistosoma mansoni]	1e-40	1424
Treg_003936	NO HIT		667		Treg_015078	gi|256080836|ref|XP_002576682.1| beta-hexosaminidase B [Schistosoma mansoni]gi|353232557|emb|CCD79912.1| putative beta-hexosaminidase B [Schistosoma mansoni]	0	1403
Treg_003343	gi|395805312|gb|AFN73042.1| polymerase, partial [Manawa virus]	4e-112	653		Treg_007673	gi|226467490|emb|CAX69621.1| DM9 domain-containing protein [Schistosoma japonicum]	5e-69	1327
Treg_000633	gi|256076881|ref|XP_002574737.1| calmodulin [Schistosoma mansoni]gi|360044079|emb|CCD81626.1| putative calmodulin [Schistosoma mansoni]	4e-24	650		Treg_015412	br:ko00002	K12309	1323
Treg_005330	NO HIT		637		Treg_020191	gi|56757485|gb|AAW26910.1| SJCHGC06873 protein [Schistosoma japonicum]	2e-140	1292
Treg_000058	NO HIT		470		Treg_015218	NO HIT		1221
Treg_000429	NO HIT		413		Treg_006357	NO HIT		1210
Treg_000273	NO HIT		334		Treg_009334	gi|256078798|ref|XP_002575681.1| hypothetical protein [Schistosoma mansoni]gi|360044193|emb|CCD81740.1| hypothetical protein Smp_043390 [Schistosoma mansoni]	0	1082
Treg_004285	gi|353232801|emb|CCD80157.1| hypothetical protein Smp_159200 [Schistosoma mansoni]	0	329		Treg_009554	gi|256074029|ref|XP_002573329.1| subfamily A1A unassigned peptidase (A01 family) [Schistosoma mansoni]gi|360043457|emb|CCD78870.1| subfamily A1A unassigned peptidase (A01 family) [Schistosoma mansoni]	3e-134	1057
Treg_005689	NO HIT		321		Treg_006699	gi|256087711|ref|XP_002580008.1| hypothetical protein [Schistosoma mansoni]gi|353231322|emb|CCD77740.1| MEG-8 family [Schistosoma mansoni]	6e-17	976
Treg_000486	NO HIT		302		Treg_015093	gi|256074029|ref|XP_002573329.1| subfamily A1A unassigned peptidase (A01 family) [Schistosoma mansoni]gi|360043457|emb|CCD78870.1| subfamily A1A unassigned peptidase (A01 family) [Schistosoma mansoni]	3e-145	943
Treg_000737	NO HIT		263		Treg_007076	NO HIT		942
Treg_002473	gi|256093071|ref|XP_002582199.1| venom allergen-like (VAL) 28 protein [Schistosoma mansoni]gi|353233281|emb|CCD80636.1| venom allergen-like (VAL) 28 protein [Schistosoma mansoni]gi|353233283|emb|CCD80638.1| venom allergen-like (VAL) 26 protein [Schistosoma mansoni]	4e-76	255		Treg_008946	gi|256086176|ref|XP_002579280.1| hypothetical protein [Schistosoma mansoni]gi|353230334|emb|CCD76505.1| hypothetical protein Smp_166350 [Schistosoma mansoni]	9e-18	941
Treg_000257	NO HIT		237		Treg_015853	gi|195729971|gb|ACG50796.1| cathepsin B1 [Trichobilharzia szidati]	1e-120	878
Treg_003721	NO HIT		233		Treg_008899	gi|4099279|gb|AAD00565.1| precursor anti-coagulant SAP-1 [Schistosoma haematobium]	3e-09	876
Treg_000798	gi|74768210|sp|Q5BQU6.1|SJ803_SCHJA RecName: Full=Uncharacterized protein SJCHGC09803; Flags: Precursorgi|60700985|gb|AAX31090.1| SJCHGC09803 protein [Schistosoma japonicum]	7e-29	222		Treg_015219	NO HIT		864
Treg_004032	NO HIT		187		Treg_007274	gi|256074029|ref|XP_002573329.1| subfamily A1A unassigned peptidase (A01 family) [Schistosoma mansoni]gi|360043457|emb|CCD78870.1| subfamily A1A unassigned peptidase (A01 family) [Schistosoma mansoni]	7e-135	864
Treg_003698	NO HIT		179		Treg_007039	gi|256074029|ref|XP_002573329.1| subfamily A1A unassigned peptidase (A01 family) [Schistosoma mansoni]gi|360043457|emb|CCD78870.1| subfamily A1A unassigned peptidase (A01 family) [Schistosoma mansoni]	4e-134	832
Treg_000655	NO HIT		174		Treg_015340	NO HIT		810
Treg_001384	gi|56755984|gb|AAW26170.1| SJCHGC07515 protein [Schistosoma japonicum]	1e-08	161		Treg_007071	NO HIT		776
Treg_003770	NO HIT		157		Treg_006700	NO HIT		749
Treg_002392	NO HIT		151		Treg_006885	gi|226471160|emb|CAX70661.1| Saposin B domain-containing protein [Schistosoma japonicum]	5e-34	747
Treg_000741	NO HIT		141		Treg_015938	gi|56757485|gb|AAW26910.1| SJCHGC06873 protein [Schistosoma japonicum]	9e-155	738
Treg_003891	NO HIT		139		Treg_008925	gi|529426363|ref|XP_005233014.1| PREDICTED: cytosolic phospholipase A2 gamma-like [Falco peregrinus]	0	720
Treg_002924	gi|358338146|dbj|GAA56456.1| hypothetical protein CLF_110927 [Clonorchis sinensis]	4e-07	134		Treg_007426	NO HIT		678
Treg_002372	gi|256082783|ref|XP_002577632.1| ectopic virus integration site [Schistosoma mansoni]gi|353230216|emb|CCD76387.1| putative zinc finger domain protein [Schistosoma mansoni]	2e-27	130		Treg_016590	NO HIT		610
Treg_001668	NO HIT		128		Treg_020390	gi|56757485|gb|AAW26910.1| SJCHGC06873 protein [Schistosoma japonicum]	7e-129	608
Treg_004029	gi|256080570|ref|XP_002576553.1| alpha-amylase [Schistosoma mansoni]	1e-84	128		Treg_015738	NO HIT		588
Treg_001831	gi|513192686|ref|XP_004942466.1| PREDICTED: tissue factor pathway inhibitor isoform X12 [Gallus gallus]	2e-30	109		Treg_008408	gi|56757013|gb|AAW26678.1| SJCHGC01821 protein [Schistosoma japonicum]	1e-125	583
Treg_001979	NO HIT		107		Treg_006063	gi|256087061|ref|XP_002579697.1| hypothetical protein [Schistosoma mansoni]gi|350855260|emb|CAZ35935.2| MEG-4 (10.3) family [Schistosoma mansoni]	8e-20	576
Treg_003974	gi|256079438|ref|XP_002575994.1| hypothetical protein [Schistosoma mansoni]gi|353231246|emb|CCD77664.1| putative wd40 protein [Schistosoma mansoni]	3e-155	107		Treg_017590	NO HIT		570
Treg_002290	NO HIT		105		Treg_009652	gi|358342386|dbj|GAA49862.1| multidrug resistance-associated protein 4 [Clonorchis sinensis]	0	559
Treg_000412	gi|226482484|emb|CAX73841.1| 1-aminocyclopropane-1-carboxylate synthase/ alanine transaminase/ transferase, transferring nitrogenous groups [Schistosoma japonicum]	0	101		Treg_016910	gi|256080836|ref|XP_002576682.1| beta-hexosaminidase B [Schistosoma mansoni]gi|353232557|emb|CCD79912.1| putative beta-hexosaminidase B [Schistosoma mansoni]	8e-170	534
Treg_004721	NO HIT		89		Treg_020723	NO HIT		532
Treg_002039	gi|226489609|emb|CAX74955.1| Endothelin-converting enzyme 1 [Schistosoma japonicum]	1e-104	87		Treg_010038	gi|256087171|ref|XP_002579749.1| zinc finger protein [Schistosoma mansoni]gi|360042836|emb|CCD78246.1| putative zinc finger protein [Schistosoma mansoni]	0	515
Treg_000985	NO HIT		75		Treg_008924	gi|529426363|ref|XP_005233014.1| PREDICTED: cytosolic phospholipase A2 gamma-like [Falco peregrinus]	0	510
Treg_004619	gi|256085960|ref|XP_002579176.1| hypothetical protein [Schistosoma mansoni]gi|353233128|emb|CCD80483.1| hypothetical protein Smp_165660 [Schistosoma mansoni]	0	74		Treg_015703	gi|360043450|emb|CCD78863.1| subfamily A1A unassigned peptidase (A01 family) [Schistosoma mansoni]	2e-74	507
Treg_002218	gi|256089415|ref|XP_002580805.1| beta-arrestin 1 [Schistosoma mansoni]gi|360043506|emb|CCD78919.1| putative beta-arrestin 1 [Schistosoma mansoni]	7e-154	67		Treg_016138	NO HIT		498
Treg_002028	NO HIT		65		Treg_016937	gi|226472724|emb|CAX71048.1| Saposin-like,IPR008139 Saposin B,domain-containing protein [Schistosoma japonicum]	8e-07	477
Treg_002597	gi|256062297|ref|XP_002570303.1| hypothetical protein [Schistosoma mansoni]gi|227294234|emb|CAY19136.1| hypothetical protein Smp_121070 [Schistosoma mansoni]	7e-79	60		Treg_016382	gi|256081696|ref|XP_002577104.1| protein-l-isoaspartate o-methyltransferase [Schistosoma mansoni]gi|353232695|emb|CCD80050.1| putative protein-l-isoaspartate o-methyltransferase [Schistosoma mansoni]	2e-30	470
Treg_000879	NO HIT		59		Treg_008970	gi|358331503|dbj|GAA42795.2| legumain, partial [Clonorchis sinensis]	3e-90	460
Treg_000214	gi|256088823|ref|XP_002580523.1| calcium-binding protein [Schistosoma mansoni]gi|1711398|sp|Q07167.1|SM16_SCHMA RecName: Full=16 kDa calcium-binding protein; AltName: Full=Egg antigen SME16gi|294856|gb|AAA29859.1| calcium-binding protein, partial [Schistosoma mansoni]	5e-17	56		Treg_006008	gi|256080836|ref|XP_002576682.1| beta-hexosaminidase B [Schistosoma mansoni]gi|353232557|emb|CCD79912.1| putative beta-hexosaminidase B [Schistosoma mansoni]	2e-143	447
Treg_001172	gi|226488975|emb|CAX74837.1| hypothetical protein [Schistosoma japonicum]gi|226488981|emb|CAX74840.1| hypothetical protein [Schistosoma japonicum]	1e-25	56		Treg_015399	gi|296244676|gb|ADH02196.1| MEG 3.1 isoform 1 [Schistosoma mansoni]	2e-17	445
Treg_020431	gi|226489176|emb|CAX74937.1| Putative RNA-binding protein 15B [Schistosoma japonicum]gi|226489178|emb|CAX74938.1| Putative RNA-binding protein 15B [Schistosoma japonicum]gi|226489180|emb|CAX74939.1| Putative RNA-binding protein 15B [Schistosoma japonicum]	0	48		Treg_006834	NO HIT		429
Treg_002675	NO HIT		44		Treg_016296	gi|226471232|emb|CAX70697.1| l-isoaspartyl protein carboxyl methyltransferase [Schistosoma japonicum]	4e-20	411
Treg_004323	NO HIT		43		Treg_010992	gi|256081540|ref|XP_002577027.1| otopetrin [Schistosoma mansoni]gi|353233648|emb|CCD81002.1| putative otopetrin [Schistosoma mansoni]	0	409
Treg_002735	NO HIT		37		Treg_017879	gi|226471536|emb|CAX70849.1| hypotheticial protein [Schistosoma japonicum]	4e-07	408
Treg_002038	gi|226489611|emb|CAX74956.1| Endothelin-converting enzyme 1 [Schistosoma japonicum]	4e-116	37		Treg_008130	gi|505855605|ref|XP_004621212.1| PREDICTED: amyloid beta A4 protein [Sorex araneus]	9e-17	407
Treg_005500	NO HIT		37		Treg_009625	gi|256080836|ref|XP_002576682.1| beta-hexosaminidase B [Schistosoma mansoni]gi|353232557|emb|CCD79912.1| putative beta-hexosaminidase B [Schistosoma mansoni]	2e-151	405
Treg_000136	NO HIT		36		Treg_007041	gi|256075692|ref|XP_002574151.1| subfamily A1A unassigned peptidase (A01 family) [Schistosoma mansoni]	2e-92	403
Treg_001179	gi|256079153|ref|XP_002575854.1| hypothetical protein [Schistosoma mansoni]gi|353230920|emb|CCD77337.1| hypothetical protein Smp_045360.3 [Schistosoma mansoni]	1e-49	35		Treg_015294	gi|55793951|gb|AAV65886.1| cathepsin B1 isotype 6 precursor [Trichobilharzia regenti]	4e-91	401
Treg_001859	NO HIT		35		Treg_008640	gi|226468440|emb|CAX69897.1| Protein FAM82B [Schistosoma japonicum]	4e-68	389
Treg_017922	gi|256086787|ref|XP_002579569.1| hypothetical protein [Schistosoma mansoni]	0	34		Treg_015001	NO HIT		387
Treg_001061	gi|256089463|ref|XP_002580829.1| hypothetical protein [Schistosoma mansoni]gi|360043535|emb|CCD78948.1| hypothetical protein Smp_177100 [Schistosoma mansoni]	3e-12	34		Treg_008779	gi|226468470|emb|CAX69912.1| hypothetical protein [Schistosoma japonicum]gi|226468472|emb|CAX69913.1| hypothetical protein [Schistosoma japonicum]	4e-30	384
Treg_003234	NO HIT		33		Treg_016628	NO HIT		374
Treg_002472	NO HIT		32		Treg_020371	gi|256074029|ref|XP_002573329.1| subfamily A1A unassigned peptidase (A01 family) [Schistosoma mansoni]gi|360043457|emb|CCD78870.1| subfamily A1A unassigned peptidase (A01 family) [Schistosoma mansoni]	8e-77	360
Treg_002247	gi|256089463|ref|XP_002580829.1| hypothetical protein [Schistosoma mansoni]gi|360043535|emb|CCD78948.1| hypothetical protein Smp_177100 [Schistosoma mansoni]	5e-21	31		Treg_010740	NO HIT		358
Treg_001830	NO HIT		30		Treg_014859	gi|156386625|ref|XP_001634012.1| predicted protein [Nematostella vectensis]gi|156221090|gb|EDO41949.1| predicted protein [Nematostella vectensis]	7e-11	357
Treg_002365	NO HIT		30		Treg_017077	sp|A5D6U8|PAPL_DANRE Iron/zinc purple acid phosphatase-like protein OS=Danio rerio GN=papl PE=2 SV=1	1e-52	353
Treg_002830	gi|157389026|gb|ABO09814.2| venom allergen-like protein 10 [Schistosoma mansoni]	8e-56	29		Treg_006356	NO HIT		353
Treg_000008	NO HIT		28		Treg_014510	NO HIT		343
Treg_002525	NO HIT		28		Treg_008641	gi|226468440|emb|CAX69897.1| Protein FAM82B [Schistosoma japonicum]	3e-35	323
Treg_005864	NO HIT		28		Treg_009138	NO HIT		308
Treg_003071	gi|256070806|ref|XP_002571733.1| venom allergen-like (VAL) 2 protein [Schistosoma mansoni]gi|66269582|gb|AAY43181.1| venom allergen-like protein 2 [Schistosoma mansoni]gi|360043475|emb|CCD78888.1| venom allergen-like (VAL) 2 protein [Schistosoma mansoni]	1e-38	27		Treg_010668	gi|56758784|gb|AAW27532.1| SJCHGC00969 protein [Schistosoma japonicum]	3e-87	305
Treg_003600	NO HIT		27		Treg_006164	gi|226472728|emb|CAX71050.1| Saposin-like,IPR008139 Saposin B,domain-containing protein [Schistosoma japonicum]gi|226472736|emb|CAX71054.1| Saposin-like,IPR008139 Saposin B,domain-containing protein [Schistosoma japonicum]	2e-47	297
Treg_002777	gi|256070373|ref|XP_002571517.1| hypothetical protein [Schistosoma mansoni]gi|350645343|emb|CCD59966.1| hypothetical protein Smp_000500.1 [Schistosoma mansoni]	7e-08	27		Treg_010776	gi|256087207|ref|XP_002579766.1| protein tyrosine phosphatase [Schistosoma mansoni]gi|353229997|emb|CCD76168.1| putative protein tyrosine phosphatase [Schistosoma mansoni]	0	275
Treg_005829	NO HIT		26		Treg_009837	gi|256080836|ref|XP_002576682.1| beta-hexosaminidase B [Schistosoma mansoni]gi|353232557|emb|CCD79912.1| putative beta-hexosaminidase B [Schistosoma mansoni]	0	272
Treg_002029	gi|256089818|ref|XP_002580952.1| hypothetical protein [Schistosoma mansoni]	4e-11	26		Treg_007676	gi|358334281|dbj|GAA52710.1| sodium-dependent glucose transporter 1 [Clonorchis sinensis]	1e-132	261
Treg_003050	gi|358333112|dbj|GAA51685.1| hypothetical protein CLF_106621 [Clonorchis sinensis]	2e-75	26		Treg_017035	gi|56753225|gb|AAW24822.1| SJCHGC00527 protein [Schistosoma japonicum]	6e-95	258
Treg_005575	gi|256080778|ref|XP_002576654.1| histone-lysine n-methyltransferase setb1 [Schistosoma mansoni]gi|353232047|emb|CCD79402.1| putative histone-lysine n-methyltransferase, setb1 [Schistosoma mansoni]	0	22		Treg_016883	NO HIT		253
Treg_003062	NO HIT		21		Treg_006045	NO HIT		249
Treg_002611	NO HIT		20		Treg_012434	NO HIT		241
Treg_003856	gi|256072068|ref|XP_002572359.1| phospholipid scramblase 1 [Schistosoma mansoni]	6e-116	20		Treg_008049	NO HIT		237
Treg_002067	NO HIT		20		Treg_017755	gi|256072984|ref|XP_002572813.1| hypothetical protein [Schistosoma mansoni]gi|360042914|emb|CCD78324.1| hypothetical protein Smp_129410 [Schistosoma mansoni]	1e-19	223
Treg_003307	NO HIT		20		Treg_020547	gi|256086787|ref|XP_002579569.1| hypothetical protein [Schistosoma mansoni]	0	222
Treg_004909	NO HIT		19		Treg_010799	gi|353231185|emb|CCD77603.1| putative cationic amino acid transporter [Schistosoma mansoni]	0	217
Treg_003703	gi|360044419|emb|CCD81967.1| putative pyruvate dehydrogenase [Schistosoma mansoni]	2e-145	19		Treg_014862	NO HIT		210
Treg_004283	NO HIT		19		Treg_014861	NO HIT		210
Treg_004115	gi|256078401|ref|XP_002575484.1| bruno-like rna binding protein [Schistosoma mansoni]gi|350645920|emb|CCD59385.1| bruno-like rna binding protein [Schistosoma mansoni]	0	18		Treg_007118	gi|256080836|ref|XP_002576682.1| beta-hexosaminidase B [Schistosoma mansoni]gi|353232557|emb|CCD79912.1| putative beta-hexosaminidase B [Schistosoma mansoni]	1e-18	207
Treg_003618	NO HIT		18		Treg_017039	NO HIT		206
Treg_002430	gi|256083947|ref|XP_002578196.1| hypothetical protein [Schistosoma mansoni]gi|353232715|emb|CCD80070.1| hypothetical protein Smp_160100 [Schistosoma mansoni]	6e-09	17		Treg_009751	gi|256077851|ref|XP_002575213.1| hypothetical protein [Schistosoma mansoni]	0	204
Treg_000549	NO HIT		17		Treg_011648	gi|256085019|ref|XP_002578722.1| hypothetical protein [Schistosoma mansoni]gi|350645855|emb|CCD59459.1| hypothetical protein Smp_075400.1 [Schistosoma mansoni]	6e-65	204
Treg_001762	NO HIT		17		Treg_018267	gi|256075652|ref|XP_002574131.1| subfamily A1A unassigned peptidase (A01 family) [Schistosoma mansoni]gi|360043433|emb|CCD78846.1| subfamily A1A unassigned peptidase (A01 family) [Schistosoma mansoni]	0	203
Treg_005223	gi|360043824|emb|CCD81370.1| unnamed protein product [Schistosoma mansoni]	1e-137	17		Treg_009225	NO HIT		201
Treg_020479	gi|256083275|ref|XP_002577872.1| dep domain containing protein [Schistosoma mansoni]gi|238663210|emb|CAZ34110.1| dep domain containing protein, putative [Schistosoma mansoni]	1e-133	17		Treg_006069	gi|256083813|ref|XP_002578131.1| synaptojanin [Schistosoma mansoni]gi|353231934|emb|CCD79289.1| putative synaptojanin [Schistosoma mansoni]	0	198
Treg_002440	NO HIT		17		Treg_008394	gi|256080836|ref|XP_002576682.1| beta-hexosaminidase B [Schistosoma mansoni]gi|353232557|emb|CCD79912.1| putative beta-hexosaminidase B [Schistosoma mansoni]	4e-153	194
Treg_004751	gi|256078816|ref|XP_002575690.1| hypothetical protein [Schistosoma mansoni]	0	16		Treg_016982	gi|256085421|ref|XP_002578920.1| hypothetical protein [Schistosoma mansoni]gi|360045526|emb|CCD83074.1| hypothetical protein Smp_163930 [Schistosoma mansoni]	3e-110	193
Treg_005928	gi|350645745|emb|CCD59507.1| ubiquitin-specific peptidase 24 (C19 family) [Schistosoma mansoni]	0	16		Treg_016003	gi|256075319|ref|XP_002573967.1| hypothetical protein [Schistosoma mansoni]gi|360044832|emb|CCD82380.1| hypothetical protein Smp_135890 [Schistosoma mansoni]	6e-122	192
Treg_004662	NO HIT		15		Treg_011141	gi|308196354|gb|ADO17526.1| alpha 1,3 fucosyltransferase F [Schistosoma mansoni]	0	192
Treg_020803	NO HIT		15		Treg_007266	NO HIT		188
Treg_020829	gi|256077536|ref|XP_002575059.1| hypothetical protein [Schistosoma mansoni]	2e-88	15		Treg_020722	NO HIT		187
Treg_003513	gi|296244702|gb|ADH02209.1| MEG 3.3 isoform 1 [Schistosoma mansoni]	2e-16	14		Treg_016374	gi|256075934|ref|XP_002574270.1| hypothetical protein [Schistosoma mansoni]	6e-146	186
Treg_004787	NO HIT		14		Treg_017632	gi|256076088|ref|XP_002574346.1| hypothetical protein [Schistosoma mansoni]gi|360042790|emb|CCD78200.1| hypothetical protein Smp_137830 [Schistosoma mansoni]	4e-138	175
Treg_005831	gi|256084126|ref|XP_002578283.1| SLAP [Schistosoma mansoni]	2e-177	14		Treg_017182	NO HIT		169
Treg_003665	NO HIT		14		Treg_006478	gi|256072797|ref|XP_002572720.1| guanine-nucleotide-exchange-factor [Schistosoma mansoni]gi|353229086|emb|CCD75257.1| putative guanine-nucleotide-exchange-factor [Schistosoma mansoni]	0	168
Treg_003575	NO HIT		14		Treg_015357	NO HIT		162
Treg_003136	NO HIT		13		Treg_016212	sp|Q92047|PIMT_DANRE Protein-L-isoaspartate(D-aspartate) O-methyltransferase OS=Danio rerio GN=pcmt PE=2 SV=3	2e-16	158
Treg_000652	gi|353232806|emb|CCD80162.1| hypothetical protein Smp_039490.1 [Schistosoma mansoni]	2e-37	13		Treg_010125	gi|353231756|emb|CCD79111.1| putative annexin [Schistosoma mansoni]	1e-105	154
Treg_003192	NO HIT		13		Treg_020397	NO HIT		154
Treg_004471	gi|358342191|dbj|GAA49713.1| phosphatidylinositol-4-phosphate 3-kinase C2 domain-containing subunit alpha [Clonorchis sinensis]	4e-100	12		Treg_010462	NO HIT		148
Treg_003184	NO HIT		12		Treg_009114	gi|358340779|dbj|GAA48605.1| cysteine rich protein 61 [Clonorchis sinensis]	2e-93	142
Treg_003962	NO HIT		12		Treg_008896	NO HIT		139
Treg_004916	NO HIT		12		Treg_018546	gi|257206294|emb|CAX82798.1| Large neutral amino acids transporter small subunit 2 [Schistosoma japonicum]	0	139
Treg_001908	NO HIT		11		Treg_017401	NO HIT		138
Treg_005610	gi|256085909|ref|XP_002579152.1| hypothetical protein [Schistosoma mansoni]gi|360044160|emb|CCD81707.1| hypothetical protein Smp_080520 [Schistosoma mansoni]	2e-157	11		Treg_007072	NO HIT		137
Treg_002062	NO HIT		10		Treg_010162	gi|56753951|gb|AAW25168.1| SJCHGC09541 protein [Schistosoma japonicum]	1e-27	136
Treg_020849	gi|256080317|ref|XP_002576428.1| smg-7 (suppressor with morphological effect on genitalia protein 7) [Schistosoma mansoni]	4e-68	10		Treg_010155	NO HIT		135
Treg_002511	gi|56755984|gb|AAW26170.1| SJCHGC07515 protein [Schistosoma japonicum]	4e-09	10		Treg_014502	NO HIT		133
Treg_011292	gi|256071838|ref|XP_002572245.1| ank repeat-containing [Schistosoma mansoni]gi|360043832|emb|CCD81378.1| putative ank repeat-containing [Schistosoma mansoni]	0	10		Treg_006644	br:ko00001	K15047	132
Treg_016394	gi|256084285|ref|XP_002578361.1| actin bundling/missing in metastasis-related [Schistosoma mansoni]gi|360045242|emb|CCD82790.1| actin bundling/missing in metastasis-related [Schistosoma mansoni]	0	10		Treg_017693	NO HIT		131
Treg_005076	gi|358340538|dbj|GAA48409.1| hypothetical protein CLF_101572 [Clonorchis sinensis]	3e-11	10		Treg_009447	NO HIT		130
Treg_002772	NO HIT		9		Treg_016139	NO HIT		129
Treg_020403	gi|353231709|emb|CCD79064.1| transducin-like enhancer protein 1 [Schistosoma mansoni]	0	9		Treg_010176	NO HIT		126
Treg_000154	gi|454247|emb|CAA82847.1| zinc finger protein (putative) [Schistosoma mansoni]	2e-64	9		Treg_016153	NO HIT		123
Treg_003340	gi|256089465|ref|XP_002580830.1| hypothetical protein [Schistosoma mansoni]	1e-36	9		Treg_017779	NO HIT		117
Treg_004167	NO HIT		8		Treg_017293	gi|558137362|ref|XP_006109687.1| PREDICTED: LOW QUALITY PROTEIN: tubulin, alpha 1c [Myotis lucifugus]	0	117
Treg_002661	NO HIT		8		Treg_016339	NO HIT		116
Treg_004109	gi|256073045|ref|XP_002572843.1| hypothetical protein [Schistosoma mansoni]	0	8		Treg_016278	NO HIT		116
Treg_002470	gi|256075008|ref|XP_002573813.1| oxalate:formate antiporter [Schistosoma mansoni]	7e-79	8		Treg_011629	NO HIT		112
Treg_005283	gi|256092412|ref|XP_002581932.1| hypothetical protein [Schistosoma mansoni]	5e-23	8		Treg_014764	NO HIT		111
Treg_002243	gi|353229123|emb|CCD75294.1| putative solute carrier family 17, member 7 (vesicular glutamate transporter) [Schistosoma mansoni]	0	8		Treg_008508	NO HIT		108
Treg_001493	gi|171473860|gb|AAP06149.2| SJCHGC04696 protein [Schistosoma japonicum]	8e-24	8		Treg_016993	NO HIT		108
Treg_002978	NO HIT		8		Treg_010049	NO HIT		108
Treg_003018	NO HIT		7		Treg_014591	gi|226472728|emb|CAX71050.1| Saposin-like,IPR008139 Saposin B,domain-containing protein [Schistosoma japonicum]gi|226472736|emb|CAX71054.1| Saposin-like,IPR008139 Saposin B,domain-containing protein [Schistosoma japonicum]	2e-47	105
Treg_019209	NO HIT		7		Treg_020286	gi|76153356|gb|AAX24990.2| SJCHGC07400 protein [Schistosoma japonicum]	1e-21	104
Treg_005385	gi|358255061|dbj|GAA56762.1| AP2-associated kinase [Clonorchis sinensis]	5e-160	7		Treg_017618	NO HIT		104
Treg_004049	NO HIT		7		Treg_015400	gi|256080836|ref|XP_002576682.1| beta-hexosaminidase B [Schistosoma mansoni]gi|353232557|emb|CCD79912.1| putative beta-hexosaminidase B [Schistosoma mansoni]	6e-160	102
Treg_001923	NO HIT		7		Treg_016606	NO HIT		101
Treg_003199	gi|256076710|ref|XP_002574653.1| hypothetical protein [Schistosoma mansoni]gi|350645293|emb|CCD60008.1| hypothetical protein Smp_139560 [Schistosoma mansoni]	1e-37	7		Treg_015882	NO HIT		100
Treg_005972	NO HIT		7		Treg_011031	gi|256070748|ref|XP_002571704.1| metacaspase 2 [Schistosoma mansoni]gi|350646391|emb|CCD58950.1| metacaspase 2, putative [Schistosoma mansoni]	9e-41	99
Treg_002255	NO HIT		7		Treg_014821	gi|350644232|emb|CCD61011.1| dynamin-associated protein, putative [Schistosoma mansoni]	0	99
Treg_002895	NO HIT		7		Treg_014825	gi|56753971|gb|AAW25178.1| SJCHGC09526 protein [Schistosoma japonicum]	7e-25	98
Treg_001764	gi|353233009|emb|CCD80364.1| hypothetical protein Smp_123240 [Schistosoma mansoni]	1e-44	6		Treg_011086	gi|56755075|gb|AAW25717.1| SJCHGC01839 protein [Schistosoma japonicum]	4e-55	97
Treg_001993	gi|350646237|emb|CCD59071.1| tubulin tyrosine ligase-related [Schistosoma mansoni]	1e-111	6		Treg_020892	NO HIT		96
Treg_005511	gi|256075529|ref|XP_002574071.1| hypothetical protein [Schistosoma mansoni]gi|360043075|emb|CCD78487.1| hypothetical protein Smp_136380.2 [Schistosoma mansoni]	4e-116	6		Treg_018188	NO HIT		94
Treg_002862	NO HIT		6		Treg_012301	gi|256079716|ref|XP_002576131.1| hypothetical protein [Schistosoma mansoni]	0	93
Treg_001139	gi|360044677|emb|CCD82225.1| putative amiloride-sensitive sodium channel [Schistosoma mansoni]	1e-123	6		Treg_012333	gi|353232110|emb|CCD79465.1| hypothetical protein Smp_160680 [Schistosoma mansoni]	0	93
Treg_004961	gi|76155751|gb|AAX27031.2| SJCHGC04230 protein [Schistosoma japonicum]	3e-42	6		Treg_007177	NO HIT		92
Treg_005868	gi|256082860|ref|XP_002577670.1| hypothetical protein [Schistosoma mansoni]gi|353231931|emb|CCD79286.1| hypothetical protein Smp_064020.4 [Schistosoma mansoni]	0	6		Treg_015335	gi|56757485|gb|AAW26910.1| SJCHGC06873 protein [Schistosoma japonicum]	1e-54	92
Treg_001849	gi|194360417|gb|ACF57858.1| chymotrypsin inhibitor precursor [Rhipicephalus microplus]	6e-18	6		Treg_009964	NO HIT		92
Treg_014934	gi|226487512|emb|CAX74626.1| Dentin sialophosphoprotein precursor [Schistosoma japonicum]	1e-142	5		Treg_006710	gi|76156011|gb|AAX27252.2| SJCHGC03164 protein [Schistosoma japonicum]	1e-22	91
Treg_001607	NO HIT		5		Treg_017206	gi|256074218|ref|XP_002573423.1| DNA polymerase theta [Schistosoma mansoni]	0	90
Treg_002797	NO HIT		5		Treg_015308	gi|350644180|emb|CCD61058.1| unnamed protein product [Schistosoma mansoni]	3e-29	89
Treg_003189	NO HIT		5		Treg_014928	gi|256093010|ref|XP_002582170.1| adenosine deaminase [Schistosoma mansoni]gi|353228804|emb|CCD74975.1| putative adenosine deaminase [Schistosoma mansoni]	1e-65	89
Treg_005010	NO HIT		5		Treg_015275	NO HIT		88
Treg_020338	gi|256070630|ref|XP_002571646.1| protein serine/threonine kinase [Schistosoma mansoni]gi|353231186|emb|CCD77604.1| putative protein serine/threonine kinase [Schistosoma mansoni]	2e-111	5		Treg_017916	gi|256090438|ref|XP_002581197.1| hypothetical protein [Schistosoma mansoni]gi|238667048|emb|CAZ37436.1| hypothetical protein Smp_180190 [Schistosoma mansoni]	0	88
Treg_005825	gi|360043222|emb|CCD78634.1| putative transient receptor potential cation channel,subfamily m, member [Schistosoma mansoni]	0	5		Treg_015336	gi|256080836|ref|XP_002576682.1| beta-hexosaminidase B [Schistosoma mansoni]gi|353232557|emb|CCD79912.1| putative beta-hexosaminidase B [Schistosoma mansoni]	2e-51	88
Treg_001163	NO HIT		5		Treg_007553	gi|256081007|ref|XP_002576766.1| hypothetical protein [Schistosoma mansoni]gi|353229850|emb|CCD76021.1| hypothetical protein Smp_054770 [Schistosoma mansoni]	0	87
Treg_020562	gi|350644733|emb|CCD60564.1| hypothetical protein Smp_137200 [Schistosoma mansoni]	0	5		Treg_011685	gi|256052198|ref|XP_002569663.1| rhoGAP protein [Schistosoma mansoni]gi|353230911|emb|CCD77328.1| putative rhogap protein [Schistosoma mansoni]2.000000e-21		86
Treg_005523	gi|256073821|ref|XP_002573226.1| growth arrest-specific 2-related [Schistosoma mansoni]gi|360044716|emb|CCD82264.1| growth arrest-specific 2-related [Schistosoma mansoni]	4e-140	5		Treg_008726	NO HIT		85
Treg_020767	gi|353230006|emb|CCD76177.1| ubiquitinyl hydrolase-BAP1 (C12 family) [Schistosoma mansoni]	0	5		Treg_006711	NO HIT		84
Treg_005951	gi|256079900|ref|XP_002576222.1| cleavage and polyadenylation specificity factor cpsf [Schistosoma mansoni]	0	5		Treg_006034	NO HIT		83
Treg_000466	gi|226484478|emb|CAX74148.1| Cell division cycle and apoptosis regulator protein 1 [Schistosoma japonicum]	0	5		Treg_005887	gi|256086208|ref|XP_002579295.1| oligomeric golgi complex component [Schistosoma mansoni]	2e-133	81
Treg_002387	NO HIT		4		Treg_010330	NO HIT		80
Treg_002586	NO HIT		4		Treg_001669	gi|358339486|dbj|GAA47542.1| WD repeat-containing protein 48 [Clonorchis sinensis]	3e-134	79
Treg_003338	NO HIT		4		Treg_017194	gi|353230276|emb|CCD76447.1| putative ef-hand domain (C-terminal) containing protein [Schistosoma mansoni]	0	79
Treg_010450	gi|256073835|ref|XP_002573233.1| hypothetical protein [Schistosoma mansoni]gi|360044724|emb|CCD82272.1| hypothetical protein Smp_132010 [Schistosoma mansoni]	0	4		Treg_011695	sp|A1L1V4|LOL2B_DANRE Lysyl oxidase homolog 2B OS=Danio rerio GN=loxl2b PE=2 SV=1	1e-64	77
Treg_014772	gi|256066153|ref|XP_002570485.1| peripheral-type benzodiazepine receptor [Schistosoma mansoni]gi|353232625|emb|CCD79979.1| putative peripheral-type benzodiazepine receptor [Schistosoma mansoni]	2e-70	4		Treg_017620	gi|256076540|ref|XP_002574569.1| phospholipase A [Schistosoma mansoni]gi|360043772|emb|CCD81318.1| phosphatidylcholine-sterol acyltransferase (lecithin-cholesterol acyltransferase)/ Phospholipase A [Schistosoma mansoni]	8e-113	76
Treg_000070	NO HIT		4		Treg_010029	NO HIT		75
Treg_000685	gi|56757221|gb|AAW26782.1| SJCHGC01909 protein [Schistosoma japonicum]	4e-43	4		Treg_010470	gi|56756749|gb|AAW26546.1| SJCHGC04922 protein [Schistosoma japonicum]	5e-103	75
Treg_005598	gi|226468376|emb|CAX69865.1| putative PL6 protein [Schistosoma japonicum]	3e-97	4		Treg_009903	NO HIT		74
Treg_001632	NO HIT		4		Treg_016973	NO HIT		73
Treg_004987	gi|350646576|emb|CCD58788.1| core 1 udp-galactose:n-acetylgalactosamine-alpha-r beta 1,3-galactosyltransferase, putative [Schistosoma mansoni]	3e-87	4		Treg_018623	NO HIT		73
Treg_005984	gi|541135460|gb|AGV21040.1| glutamate-gated chloride channel subunit 2 isoform 1 [Schistosoma mansoni]	5e-165	4		Treg_014487	gi|76156806|gb|AAX27934.2| SJCHGC04761 protein [Schistosoma japonicum]	5e-66	72
Treg_003313	NO HIT		4		Treg_010791	NO HIT		71
Treg_020389	gi|256080492|ref|XP_002576515.1| monocarboxylate transporter [Schistosoma mansoni]gi|353231708|emb|CCD79063.1| putative monocarboxylate transporter [Schistosoma mansoni]	0	4		Treg_015398	gi|56757485|gb|AAW26910.1| SJCHGC06873 protein [Schistosoma japonicum]	2e-20	71
Treg_002559	NO HIT		4		Treg_016734	NO HIT		70
Treg_020885	gi|256073622|ref|XP_002573128.1| tripeptidyl-peptidase II (S08 family) [Schistosoma mansoni]gi|353233407|emb|CCD80762.1| tripeptidyl-peptidase II (S08 family) [Schistosoma mansoni]	0	4		Treg_015857	NO HIT		70
Treg_005275	NO HIT		4		Treg_018303	gi|195729971|gb|ACG50796.1| cathepsin B1 [Trichobilharzia szidati]	0	70
Treg_004373	gi|226487670|emb|CAX74705.1| putative Elongation factor 2 kinase (eEF-2 kinase) (eEF-2K) (Calcium/calmodulin-dependent eukaryotic elongation factor-2 kinase) [Schistosoma japonicum]	0	3		Treg_016517	gi|256084995|ref|XP_002578710.1| protein kinase [Schistosoma mansoni]	0	69
Treg_005648	gi|256085235|ref|XP_002578828.1| serine/threonine protein kinase [Schistosoma mansoni]gi|350644997|emb|CCD60280.1| serine/threonine kinase [Schistosoma mansoni]	0	3		Treg_009354	NO HIT		69
Treg_005443	gi|256089040|ref|XP_002580626.1| E3 ubiquitin-protein ligase nedd-4 [Schistosoma mansoni]	0	3		Treg_011228	gi|256075956|ref|XP_002574281.1| tubulin subunit epsilon [Schistosoma mansoni]	5e-162	67
Treg_005971	gi|226478812|emb|CAX72901.1| RNA-binding protein Musashi homolog 2 [Schistosoma japonicum]	0	3		Treg_017067	gi|56757485|gb|AAW26910.1| SJCHGC06873 protein [Schistosoma japonicum]	9e-160	67
Treg_004890	gi|353232448|emb|CCD79803.1| hypothetical protein Smp_124590 [Schistosoma mansoni]	0	3		Treg_005776	gi|256079438|ref|XP_002575994.1| hypothetical protein [Schistosoma mansoni]gi|353231246|emb|CCD77664.1| putative wd40 protein [Schistosoma mansoni]	0	67
Treg_004138	gi|256052760|ref|XP_002569920.1| hypothetical protein [Schistosoma mansoni]gi|353232202|emb|CCD79557.1| hypothetical protein Smp_087340 [Schistosoma mansoni]	1e-100	3		Treg_018083	gi|56753951|gb|AAW25168.1| SJCHGC09541 protein [Schistosoma japonicum]	9e-35	66
Treg_006570	gi|256079929|ref|XP_002576236.1| major egg antigen [Schistosoma mansoni]gi|353230037|emb|CCD76208.1| putative heat shock protein [Schistosoma mansoni]gi|353230040|emb|CCD76211.1| putative major egg antigen [Schistosoma mansoni]	9e-138	3		Treg_015215	NO HIT		66
Treg_002101	NO HIT		3		Treg_017455	gi|360045035|emb|CCD82583.1| hypothetical protein Smp_154480 [Schistosoma mansoni]	1e-19	66
Treg_003311	NO HIT		3		Treg_012042	gi|256073176|ref|XP_002572908.1| hypothetical protein [Schistosoma mansoni]gi|350645107|emb|CCD60168.1| hypothetical protein Smp_129960 [Schistosoma mansoni]	5e-112	65
Treg_005767	gi|60686963|tpg|DAA05673.1| TPA_inf: alsin [Takifugu rubripes]	2e-22	3		Treg_007765	NO HIT		65
Treg_001288	NO HIT		3		Treg_004533	gi|353233676|emb|CCD81030.1| hypothetical protein Smp_144820 [Schistosoma mansoni]	5e-21	64
Treg_001382	gi|256070691|ref|XP_002571676.1| venom allergen-like (VAL) 4 protein [Schistosoma mansoni]gi|66269584|gb|AAY43182.1| venom allergen-like protein 4 [Schistosoma mansoni]gi|353232981|emb|CCD80336.1| venom allergen-like (VAL) 4 protein [Schistosoma mansoni]	5e-41	3		Treg_005685	gi|353229264|emb|CCD75435.1| putative glucose transporter [Schistosoma mansoni]	0	63
Treg_002948	NO HIT		3		Treg_017534	gi|350855188|emb|CCD58111.1| hypothetical protein Smp_198820 [Schistosoma mansoni]	1e-83	63
Treg_020889	gi|256087207|ref|XP_002579766.1| protein tyrosine phosphatase [Schistosoma mansoni]gi|353229997|emb|CCD76168.1| putative protein tyrosine phosphatase [Schistosoma mansoni]	0	3		Treg_008564	gi|353232110|emb|CCD79465.1| hypothetical protein Smp_160680 [Schistosoma mansoni]	2e-50	62
Treg_005621	gi|256067013|ref|XP_002570598.1| ras suppressor protein 1 rsu1 [Schistosoma mansoni]gi|350644359|emb|CCD60908.1| ras suppressor protein 1, rsu1, putative [Schistosoma mansoni]	2e-76	3		Treg_011206	gi|256072510|ref|XP_002572578.1| late embryogenesis abundant protein [Schistosoma mansoni]	4e-169	62
Treg_020746	gi|256079667|ref|XP_002576107.1| Lmp3-like protein [Schistosoma mansoni]gi|353231542|emb|CCD77960.1| Lmp3-like protein [Schistosoma mansoni]	3e-89	3		Treg_008093	NO HIT		62
Treg_002000	gi|256083182|ref|XP_002577828.1| hypothetical protein [Schistosoma mansoni]gi|360044787|emb|CCD82335.1| hypothetical protein Smp_065810 [Schistosoma mansoni]	0	3		Treg_009658	gi|256079874|ref|XP_002576209.1| hypothetical protein [Schistosoma mansoni]gi|353231012|emb|CCD77430.1| hypothetical protein Smp_148390 [Schistosoma mansoni]	9e-29	62
Treg_005904	gi|256083533|ref|XP_002577997.1| hypothetical protein [Schistosoma mansoni]gi|353231662|emb|CCD79017.1| hypothetical protein Smp_158900 [Schistosoma mansoni]	4e-162	3		Treg_010065	NO HIT		62
Treg_020358	NO HIT		3		Treg_015499	NO HIT		61
Treg_002314	NO HIT		3		Treg_009184	gi|353231311|emb|CCD77729.1| glial cells missing related [Schistosoma mansoni]	4e-134	60
Treg_003039	NO HIT		3		Treg_009601	NO HIT		60
Treg_003195	NO HIT		3		Treg_017456	gi|360045035|emb|CCD82583.1| hypothetical protein Smp_154480 [Schistosoma mansoni]	6e-19	59
Treg_005620	gi|358253780|dbj|GAA53770.1| WD repeat and FYVE domain-containing protein 3 [Clonorchis sinensis]	4e-176	2		Treg_009292	gi|256076951|ref|XP_002574772.1| hypothetical protein [Schistosoma mansoni]	8e-38	59
Treg_005786	NO HIT		2		Treg_002798	gi|256086141|ref|XP_002579263.1| ubiquitin-activating enzyme E1b [Schistosoma mansoni]gi|350645418|emb|CCD59866.1| ubiquitin-activating enzyme E1b, putative [Schistosoma mansoni]	0	59
Treg_002021	gi|350644877|emb|CCD60413.1| hypothetical protein Smp_138040 [Schistosoma mansoni]	1e-63	2		Treg_017861	NO HIT		59
Treg_002649	NO HIT		2		Treg_012211	gi|256072357|ref|XP_002572502.1| hypothetical protein [Schistosoma mansoni]gi|353233551|emb|CCD80905.1| hypothetical protein Smp_127670 [Schistosoma mansoni]	2e-49	58
Treg_002794	NO HIT		2		Treg_007019	gi|358342294|dbj|GAA33263.2| WD repeat-containing protein 78 [Clonorchis sinensis]	0	57
Treg_003201	NO HIT		2		Treg_011940	gi|226467604|emb|CAX69678.1| High-affinity cationic amino acid transporter 1 [Schistosoma japonicum]	3e-62	57
Treg_005877	gi|256072611|ref|XP_002572628.1| protein kinase [Schistosoma mansoni]	0	2		Treg_016773	NO HIT		57
Treg_005853	gi|256082987|ref|XP_002577732.1| hypothetical protein [Schistosoma mansoni]gi|360044908|emb|CCD82456.1| hypothetical protein Smp_157140.2 [Schistosoma mansoni]	0	2		Treg_014939	gi|60691530|gb|AAX30572.1| SJCHGC05194 protein [Schistosoma japonicum]	5e-50	57
Treg_020933	gi|256090585|ref|XP_002581266.1| hypothetical protein [Schistosoma mansoni]gi|350644367|emb|CCD60898.1| hypothetical protein Smp_180720 [Schistosoma mansoni]	4e-47	2		Treg_020258	NO HIT		55
Treg_003267	gi|350645794|emb|CCD59556.1| srf homolog, putative [Schistosoma mansoni]	6e-52	2		Treg_009173	NO HIT		55
Treg_004374	gi|226487670|emb|CAX74705.1| putative Elongation factor 2 kinase (eEF-2 kinase) (eEF-2K) (Calcium/calmodulin-dependent eukaryotic elongation factor-2 kinase) [Schistosoma japonicum]	0	2		Treg_017241	NO HIT		55
Treg_002645	NO HIT		2		Treg_007893	gi|256070802|ref|XP_002571731.1| venom allergen-like (VAL) protein 12 [Schistosoma mansoni]gi|82659455|gb|ABB88844.1| venom allergen-like protein 12 [Schistosoma mansoni]gi|360043477|emb|CCD78890.1| venom allergen-like (VAL) protein 12 [Schistosoma mansoni]	4e-26	54
Treg_004933	NO HIT		2		Treg_013009	gi|256087322|ref|XP_002579820.1| hypothetical protein [Schistosoma mansoni]gi|353233057|emb|CCD80412.1| hypothetical protein Smp_169930 [Schistosoma mansoni]	0	54
Treg_004614	gi|350854679|emb|CAZ36536.2| peptidyl-prolyl cis-trans isomerase h, ppih,putative [Schistosoma mansoni]	2e-71	2		Treg_018723	NO HIT		54
Treg_005811	gi|256080480|ref|XP_002576509.1| gtpase-activating protein gyp2 [Schistosoma mansoni]gi|353231715|emb|CCD79070.1| putative gtpase-activating protein gyp2 [Schistosoma mansoni]	0	2		Treg_018192	gi|256070534|ref|XP_002571597.1| myosin [Schistosoma mansoni]gi|353231583|emb|CCD78001.1| putative myosin [Schistosoma mansoni]	0	54
Treg_001340	gi|256078211|ref|XP_002575390.1| lachesin; septate junction protein [Schistosoma mansoni]gi|353230380|emb|CCD76551.1| septate junction protein [Schistosoma mansoni]	0	2		Treg_010747	gi|256079411|ref|XP_002575981.1| Cadmium metallothionein precursor (MT-Cd) (Cd-MT) [Schistosoma mansoni]gi|353233114|emb|CCD80469.1| Hypothetical Schistosoma spp. protein UPF0506 [Schistosoma mansoni]	1e-64	53
Treg_005759	gi|256080052|ref|XP_002576297.1| hypothetical protein [Schistosoma mansoni]gi|350646039|emb|CCD59316.1| hypothetical protein Smp_049910 [Schistosoma mansoni]	0	2		Treg_016122	gi|360044572|emb|CCD82120.1| serine/threonine kinase [Schistosoma mansoni]	5e-93	53
Treg_005021	gi|256080600|ref|XP_002576567.1| metabotropic glutamate receptor [Schistosoma mansoni]gi|353229321|emb|CCD75492.1| putative metabotropic glutamate receptor [Schistosoma mansoni]	6e-41	2		Treg_011963	gi|56754772|gb|AAW25571.1| SJCHGC04310 protein [Schistosoma japonicum]	2e-127	53
Treg_020475	gi|256087400|ref|XP_002579858.1| hypothetical protein [Schistosoma mansoni]gi|350645515|emb|CCD59755.1| hypothetical protein Smp_170170 [Schistosoma mansoni]	0	2		Treg_016603	NO HIT		53
Treg_004734	gi|256072522|ref|XP_002572584.1| hypothetical protein [Schistosoma mansoni]gi|353231443|emb|CCD77861.1| hypothetical protein Smp_128170 [Schistosoma mansoni]	1e-176	2		Treg_017006	gi|256074029|ref|XP_002573329.1| subfamily A1A unassigned peptidase (A01 family) [Schistosoma mansoni]gi|360043457|emb|CCD78870.1| subfamily A1A unassigned peptidase (A01 family) [Schistosoma mansoni]	9e-117	53
Treg_002755	NO HIT		2		Treg_013277	gi|256080836|ref|XP_002576682.1| beta-hexosaminidase B [Schistosoma mansoni]gi|353232557|emb|CCD79912.1| putative beta-hexosaminidase B [Schistosoma mansoni]	7e-73	52
Treg_003351	gi|403332075|gb|EJY65029.1| Protein kinase domain containing protein [Oxytricha trifallax]	2e-06	2		Treg_015387	NO HIT		52
Treg_003382	gi|256080216|ref|XP_002576378.1| hypothetical protein [Schistosoma mansoni]	6e-30	2		Treg_018050	NO HIT		52
Treg_020922	NO HIT		2		Treg_017878	NO HIT		51
Treg_005859	gi|256076463|ref|XP_002574531.1| ataxin 2-binding protein (hexaribonucleotide binding protein 1) [Schistosoma mansoni]gi|353233079|emb|CCD80434.1| putative ataxin 2-binding protein (hexaribonucleotide binding protein 1) [Schistosoma mansoni]	2e-80	2		Treg_014741	gi|256074184|ref|XP_002573406.1| myo inositol monophosphatase [Schistosoma mansoni]gi|360044558|emb|CCD82106.1| putative myo inositol monophosphatase [Schistosoma mansoni]	6e-129	51
Treg_005788	gi|226467598|emb|CAX69675.1| solute carrier family 16 member 1 [Schistosoma japonicum]	6e-141	2		Treg_018125	NO HIT		51
Treg_000395	gi|353233248|emb|CCD80603.1| putative forkhead protein/ forkhead protein domain [Schistosoma mansoni]	0	2		Treg_012251	NO HIT		50
Treg_004856	gi|56753423|gb|AAW24915.1| SJCHGC03939 protein [Schistosoma japonicum]	3e-58	2		Treg_010201	gi|256086454|ref|XP_002579414.1| hypothetical protein [Schistosoma mansoni]gi|353229780|emb|CCD75951.1| hypothetical protein Smp_167250 [Schistosoma mansoni]	3e-31	49
Treg_005596	gi|353233194|emb|CCD80549.1| putative camp-specific 3,5-cyclic phosphodiesterase [Schistosoma mansoni]	0	2		Treg_017232	NO HIT		48
Treg_004552	gi|76154248|gb|AAX25739.2| SJCHGC09232 protein [Schistosoma japonicum]	2e-53	2		Treg_011743	gi|226478752|emb|CAX72871.1| C2 calcium/lipid-binding region, CaLB,IPR000008 C2 calcium-dependent membrane targeting,domain-containing protein [Schistosoma japonicum]	3e-156	48
Treg_004878	gi|256072891|ref|XP_002572767.1| shoc2 [Schistosoma mansoni]gi|360043065|emb|CCD78477.1| putative shoc2 [Schistosoma mansoni]	0	2		Treg_011744	gi|358337934|dbj|GAA38449.2| zinc finger protein basonuclin-2 [Clonorchis sinensis]	3e-26	48
Treg_000935	NO HIT		2		Treg_012030	NO HIT		48
Treg_020224	gi|256083552|ref|XP_002578006.1| hypothetical protein [Schistosoma mansoni]	6e-94	1		Treg_018598	NO HIT		48
Treg_005520	gi|56755009|gb|AAW25687.1| unknown [Schistosoma japonicum]	2e-35	1		Treg_019318	gi|256084194|ref|XP_002578316.1| tetratricopeptide repeat protein 8 tpr8 [Schistosoma mansoni]	0	46
Treg_005018	NO HIT		1		Treg_018690	gi|256085310|ref|XP_002578865.1| Ubiquitin-protein ligase BRE1 [Schistosoma mansoni]	2e-78	45
Treg_003406	NO HIT		1		Treg_009963	NO HIT		45
Treg_005181	NO HIT		1		Treg_007870	gi|256052310|ref|XP_002569716.1| rna-binding protein lin-28 [Schistosoma mansoni]gi|353233154|emb|CCD80509.1| putative rna-binding protein lin-28 [Schistosoma mansoni]	6e-87	45
Treg_020917	gi|556516731|emb|CDJ19978.1| fmrfamide receptor [Echinococcus granulosus]	5e-99	1		Treg_012137	NO HIT		44
Treg_005740	gi|358252933|dbj|GAA50833.1| FH1/FH2 domain-containing protein 3 [Clonorchis sinensis]	0	1		Treg_013843	NO HIT		44
Treg_020644	gi|256088184|ref|XP_002580233.1| NADH-ubiquinone oxidoreductase [Schistosoma mansoni]gi|238665758|emb|CAZ36472.1| NADH-ubiquinone oxidoreductase mitochondrial precursor, putative [Schistosoma mansoni]	4e-155	1		Treg_011075	gi|358254400|dbj|GAA55198.1| F-box protein 47 [Clonorchis sinensis]	6e-96	44
Treg_002930	gi|256071410|ref|XP_002572033.1| hypothetical protein [Schistosoma mansoni]gi|350645033|emb|CCD60263.1| hypothetical protein Smp_125130 [Schistosoma mansoni]	2e-76	1		Treg_011220	NO HIT		44
Treg_005939	gi|256087851|ref|XP_002580076.1| dual specificity serine/threonine tyrosine kinase [Schistosoma mansoni]	7e-15	1		Treg_017533	NO HIT		43
Treg_005572	gi|257215884|emb|CAX83094.1| mrityu [Schistosoma japonicum]	1e-85	1		Treg_017864	NO HIT		43
Treg_004806	gi|256070770|ref|XP_002571715.1| fad oxidoreductase [Schistosoma mansoni]gi|360043160|emb|CCD78572.1| putative fad oxidoreductase [Schistosoma mansoni]8.000000e-73		1		Treg_018035	NO HIT		43
Treg_005584	gi|256085887|ref|XP_002579142.1| zinc finger protein [Schistosoma mansoni]	1e-69	1		Treg_020586	gi|256080869|ref|XP_002576698.1| hypothetical protein [Schistosoma mansoni]gi|350644210|emb|CCD61032.1| hypothetical protein Smp_151110 [Schistosoma mansoni]	6e-76	43
Treg_003590	gi|76155389|gb|AAX26671.2| SJCHGC04932 protein [Schistosoma japonicum]	1e-53	1		Treg_018014	gi|358340545|dbj|GAA48414.1| ataxia telangiectasia mutated family protein [Clonorchis sinensis]	0	42
Treg_002115	NO HIT		1		Treg_011854	NO HIT		42
Treg_003200	NO HIT		1		Treg_016974	NO HIT		42
Treg_003209	NO HIT		1		Treg_018912	NO HIT		42
Treg_003310	NO HIT		1		Treg_010966	NO HIT		42
Treg_005240	NO HIT		1		Treg_006584	gi|256090110|ref|XP_002581059.1| family C13 non-peptidase homologue (C13 family) [Schistosoma mansoni]	3e-65	42
Treg_011960	gi|256052251|ref|XP_002569688.1| o-linked n-acetylglucosamine transferase ogt [Schistosoma mansoni]	0	1		Treg_009693	sp|A0MTA1|APEX1_DANRE DNA-(apurinic or apyrimidinic site) lyase OS=Danio rerio GN=apex1 PE=1 SV=1	1e-38	41
Treg_012256	gi|256075327|ref|XP_002573971.1| hypothetical protein [Schistosoma mansoni]gi|360044827|emb|CCD82375.1| hypothetical protein Smp_135920 [Schistosoma mansoni]	1e-86	1		Treg_013355	gi|256077450|ref|XP_002575017.1| hypothetical protein [Schistosoma mansoni]gi|360043938|emb|CCD81484.1| hypothetical protein Smp_141850 [Schistosoma mansoni]	4e-116	41
Treg_015590	gi|256081007|ref|XP_002576766.1| hypothetical protein [Schistosoma mansoni]gi|353229850|emb|CCD76021.1| hypothetical protein Smp_054770 [Schistosoma mansoni]	0	1		Treg_016332	NO HIT		41
Treg_005617	gi|256087408|ref|XP_002579862.1| cell wall protein Awa1p [Schistosoma mansoni]	1e-170	1		Treg_015747	gi|256053311|ref|XP_002570141.1| spindle assembly checkpoint component [Schistosoma mansoni]	1e-12	41
Treg_005687	NO HIT		1		Treg_010984	gi|349923585|dbj|GAA34935.1| proteasome activator subunit 3 [Clonorchis sinensis]	4e-111	40
Treg_005842	gi|56753921|gb|AAW25153.1| SJCHGC07746 protein [Schistosoma japonicum]	1e-48	1		Treg_011749	gi|256081132|ref|XP_002576827.1| hypothetical protein [Schistosoma mansoni]gi|350646122|emb|CCD59224.1| hypothetical protein Smp_151750 [Schistosoma mansoni]	3e-76	40
Treg_020753	gi|76156299|gb|AAX27513.2| SJCHGC05416 protein [Schistosoma japonicum]	1e-104	1		Treg_017665	gi|358256141|dbj|GAA57671.1| hypothetical protein CLF_113058 [Clonorchis sinensis]	1e-34	40
Treg_000797	NO HIT		1		Treg_010737	gi|257206456|emb|CAX82856.1| hypotheticial protein [Schistosoma japonicum]gi|257206490|emb|CAX82873.1| hypotheticial protein [Schistosoma japonicum]	4e-07	39
Treg_002970	NO HIT		1		Treg_012423	gi|226467556|emb|CAX69654.1| E3 ubiquitin-protein ligase UBR1 [Schistosoma japonicum]	0	39
Treg_003293	NO HIT		1		Treg_011326	sp|O42202|NDF1_DANRE Neurogenic differentiation factor 1 OS=Danio rerio GN=neurod1 PE=1 SV=1	2e-21	39
Treg_005280	gi|226477890|emb|CAX72652.1| putative SUMO-1 specific protease 2 [Schistosoma japonicum]	3e-15	1		Treg_017026	NO HIT		39
Treg_020931	gi|256073648|ref|XP_002573141.1| hypothetical protein [Schistosoma mansoni]gi|353233419|emb|CCD80774.1| hypothetical protein Smp_131290 [Schistosoma mansoni]	1e-87	1		Treg_011418	gi|358340411|dbj|GAA48310.1| nephrocystin-4, partial [Clonorchis sinensis]	2e-95	39
Treg_005806	gi|358335890|dbj|GAA33200.2| transmembrane protein 132E, partial [Clonorchis sinensis]	2e-174	1		Treg_017774	NO HIT		39
Treg_010645	gi|358340324|dbj|GAA48244.1| forkhead box protein A2 hepatocyte nuclear factor 3-beta [Clonorchis sinensis]	4e-67	1		Treg_006067	gi|256083813|ref|XP_002578131.1| synaptojanin [Schistosoma mansoni]gi|353231934|emb|CCD79289.1| putative synaptojanin [Schistosoma mansoni]	0	39
					Treg_015937	gi|256080836|ref|XP_002576682.1| beta-hexosaminidase B [Schistosoma mansoni]gi|353232557|emb|CCD79912.1| putative beta-hexosaminidase B [Schistosoma mansoni]	3e-125	38
					Treg_011809	NO HIT		38
					Treg_011556	NO HIT		38
					Treg_017886	gi|256079159|ref|XP_002575857.1| hypothetical protein [Schistosoma mansoni]gi|353230918|emb|CCD77335.1| hypothetical protein Smp_146610 [Schistosoma mansoni]	2e-72	38
					Treg_010736	gi|257206456|emb|CAX82856.1| hypotheticial protein [Schistosoma japonicum]gi|257206490|emb|CAX82873.1| hypotheticial protein [Schistosoma japonicum]	3e-07	37
					Treg_020386	NO HIT		37
					Treg_011007	NO HIT		37
					Treg_017588	NO HIT		36
					Treg_017506	NO HIT		36
					Treg_008530	gi|256090067|ref|XP_002581042.1| hypothetical protein [Schistosoma mansoni]gi|360044154|emb|CCD81701.1| hypothetical protein Smp_102330 [Schistosoma mansoni]	1e-16	36
					Treg_012246	NO HIT		36
					Treg_018621	gi|226467572|emb|CAX69662.1| hypothetical protein [Schistosoma japonicum]	3e-12	36
					Treg_011649	NO HIT		36
					Treg_011109	NO HIT		35
					Treg_009499	gi|353230489|emb|CCD76660.1| putative similar to Protein C20orf152 homolog [Schistosoma mansoni]	6e-134	35
					Treg_010402	NO HIT		35
					Treg_009746	NO HIT		35
					Treg_012133	gi|350644688|emb|CCD60566.1| repeat organellar protein , putative [Schistosoma mansoni]	9e-56	35
					Treg_013084	NO HIT		35
					Treg_017593	gi|296244676|gb|ADH02196.1| MEG 3.1 isoform 1 [Schistosoma mansoni]	5e-19	34
					Treg_010540	NO HIT		34
					Treg_011040	gi|256076542|ref|XP_002574570.1| phospholipase A [Schistosoma mansoni]gi|360043773|emb|CCD81319.1| phosphatidylcholine-sterol acyltransferase (lecithin-cholesterol acyltransferase)/ Phospholipase A [Schistosoma mansoni]	7e-171	34
					Treg_012049	gi|256082571|ref|XP_002577528.1| dhand [Schistosoma mansoni]	3e-47	34
					Treg_016197	gi|358339332|dbj|GAA47418.1| hypothetical protein CLF_100332 [Clonorchis sinensis]	1e-82	34
					Treg_012527	NO HIT		34
					Treg_011334	NO HIT		34
					Treg_010009	NO HIT		33
					Treg_008376	NO HIT		33
					Treg_009637	gi|256073055|ref|XP_002572848.1| hypothetical protein [Schistosoma mansoni]gi|353228557|emb|CCD74728.1| hypothetical protein Smp_129600 [Schistosoma mansoni]	1e-34	33
					Treg_011701	gi|256070534|ref|XP_002571597.1| myosin [Schistosoma mansoni]gi|353231583|emb|CCD78001.1| putative myosin [Schistosoma mansoni]	2e-27	33
					Treg_016573	NO HIT		33
					Treg_009270	NO HIT		32
					Treg_012154	NO HIT		32
					Treg_006202	NO HIT		32
					Treg_013944	gi|358342311|dbj|GAA28429.2| WD repeat-containing protein 52 [Clonorchis sinensis]	0	32
					Treg_019109	gi|353233766|emb|CCD81120.1| hypothetical protein Smp_139420, partial [Schistosoma mansoni]	3e-27	32
					Treg_019446	NO HIT		32
					Treg_020902	NO HIT		32
					Treg_012829	sp|Q566U4|KFA_DANRE Kynurenine formamidase OS=Danio rerio GN=afmid PE=2 SV=2	7e-21	32
					Treg_011247	gi|256078800|ref|XP_002575682.1| oxalate:formate antiporter [Schistosoma mansoni]gi|360044191|emb|CCD81738.1| putative oxalate:formate antiporter [Schistosoma mansoni]	7e-178	31
					Treg_007451	gi|256071767|ref|XP_002572210.1| alpha-actinin [Schistosoma mansoni]gi|353229404|emb|CCD75575.1| putative alpha-actinin [Schistosoma mansoni]	3e-106	31
					Treg_009565	gi|226479144|emb|CAX73067.1| NFS1 nitrogen fixation 1 [Schistosoma japonicum]	2e-172	30
					Treg_012320	gi|256075057|ref|XP_002573837.1| membrane associated proteins in eicosanoid and glutathione metabolism family member [Schistosoma mansoni]gi|360044934|emb|CCD82482.1| Microsomal GST-1 [Schistosoma mansoni]	9e-54	30
					Treg_017195	NO HIT		30
					Treg_020718	gi|353233176|emb|CCD80531.1| putative zinc finger protein [Schistosoma mansoni]	3e-74	30
					Treg_007661	NO HIT		30
					Treg_011858	gi|56757085|gb|AAW26714.1| SJCHGC07919 protein [Schistosoma japonicum]	7e-47	30
					Treg_009353	NO HIT		29
					Treg_010939	gi|256074303|ref|XP_002573465.1| hypothetical protein [Schistosoma mansoni]gi|353228923|emb|CCD75094.1| putative leucine-rich repeat-containing protein [Schistosoma mansoni]	1e-20	29
					Treg_012707	gi|256070596|ref|XP_002571629.1| hypothetical protein [Schistosoma mansoni]	0	29
					Treg_009793	gi|256084463|ref|XP_002578448.1| hypothetical protein [Schistosoma mansoni]	4e-164	29
					Treg_009879	gi|256072768|ref|XP_002572706.1| glucose transport protein [Schistosoma mansoni]gi|407041|gb|AAA19731.1| glucose transport protein [Schistosoma mansoni]gi|353231052|emb|CCD77470.1| putative glucose transport protein [Schistosoma mansoni]	0	28
					Treg_018119	gi|256079011|ref|XP_002575785.1| nucleoside diphosphate kinase [Schistosoma mansoni]	2e-125	28
					Treg_005074	gi|256087851|ref|XP_002580076.1| dual specificity serine/threonine tyrosine kinase [Schistosoma mansoni]	1e-12	27
					Treg_013095	gi|256072092|ref|XP_002572371.1| Rac guanyl-nucleotide exchange factor [Schistosoma mansoni]gi|353231857|emb|CCD79212.1| putative rac guanyl-nucleotide exchange factor [Schistosoma mansoni]	9e-78	27
					Treg_003312	NO HIT		27
					Treg_006833	NO HIT		27
					Treg_007008	gi|60701385|gb|AAX31109.1| SJCHGC09824 protein [Schistosoma japonicum]	2e-27	27
					Treg_011847	gi|256085185|ref|XP_002578803.1| hypothetical protein [Schistosoma mansoni]gi|350645128|emb|CCD60189.1| hypothetical protein Smp_163280 [Schistosoma mansoni]	3e-34	27
					Treg_012119	NO HIT		27
					Treg_016593	NO HIT		27
					Treg_005910	gi|256084798|ref|XP_002578613.1| ubiquitin-specific peptidase 22 (C19 family) [Schistosoma mansoni]	0	27
					Treg_018444	NO HIT		27
					Treg_018098	NO HIT		26
					Treg_007768	NO HIT		26
					Treg_014033	gi|358332571|dbj|GAA36756.2| dynein heavy chain 6 axonemal [Clonorchis sinensis]	0	26
					Treg_011722	NO HIT		26
					Treg_011957	gi|358336033|dbj|GAA36807.2| hypothetical protein CLF_104190 [Clonorchis sinensis]	8e-43	26
					Treg_018004	NO HIT		26
					Treg_018642	gi|350646559|emb|CCD58771.1| 28S ribosomal protein S16, mitochondrial,putative [Schistosoma mansoni]	4e-71	25
					Treg_008642	gi|226468440|emb|CAX69897.1| Protein FAM82B [Schistosoma japonicum]	2e-17	25
					Treg_013050	NO HIT		25
					Treg_016131	NO HIT		25
					Treg_012553	gi|256085150|ref|XP_002578786.1| sodium/potassium-dependent atpase beta subunit [Schistosoma mansoni]gi|360045402|emb|CCD82950.1| putative sodium/potassium-dependent atpase beta subunit [Schistosoma mansoni]	2e-132	24
					Treg_013608	NO HIT		24
					Treg_018360	NO HIT		24
					Treg_008379	NO HIT		24
					Treg_016765	br:ko03041	K11095	24
					Treg_007892	gi|353233209|emb|CCD80564.1| venom allergen-like (VAL) 21 protein [Schistosoma mansoni]	3e-19	23
					Treg_010985	NO HIT		23
					Treg_010539	NO HIT		23
					Treg_010013	NO HIT		23
					Treg_017000	NO HIT		23
					Treg_018081	NO HIT		23
					Treg_019358	NO HIT		23
					Treg_020948	NO HIT		23
					Treg_011325	gi|512886752|ref|XP_004921811.1| PREDICTED: LOW QUALITY PROTEIN: papilin-like [Bombyx mori]	2e-17	23
					Treg_009248	NO HIT		22
					Treg_011934	NO HIT		22
					Treg_017882	gi|353233519|emb|CCD80874.1| putative paramyosin [Schistosoma mansoni]	7e-53	22
					Treg_012883	gi|358334709|dbj|GAA53170.1| hypothetical protein CLF_109699 [Clonorchis sinensis]	1e-105	22
					Treg_010023	gi|350645799|emb|CCD59561.1| hypothetical protein Smp_175860 [Schistosoma mansoni]	2e-27	21
					Treg_011908	gi|360043135|emb|CCD78547.1| putative cadherin [Schistosoma mansoni]	2e-61	21
					Treg_012718	NO HIT		21
					Treg_018331	NO HIT		21
					Treg_020546	NO HIT		21
					Treg_014747	NO HIT		21
					Treg_017072	NO HIT		21
					Treg_016774	gi|256070804|ref|XP_002571732.1| venom allergen-like (VAL) 8 protein [Schistosoma mansoni]gi|360043476|emb|CCD78889.1| venom allergen-like (VAL) 8 protein [Schistosoma mansoni]	8e-61	20
					Treg_010942	sp|Q5F478|ANR44_CHICK Serine/threonine-protein phosphatase 6 regulatory ankyrin repeat subunit B OS=Gallus gallus GN=ANKRD44 PE=2 SV=1	4e-08	20
					Treg_019593	NO HIT		20
					Treg_006050	gi|256070804|ref|XP_002571732.1| venom allergen-like (VAL) 8 protein [Schistosoma mansoni]gi|360043476|emb|CCD78889.1| venom allergen-like (VAL) 8 protein [Schistosoma mansoni]	2e-38	20
					Treg_007947	gi|358253208|dbj|GAA52505.1| histone-lysine N-methyltransferase SETD2 [Clonorchis sinensis]	2e-23	20
					Treg_009542	gi|256078616|ref|XP_002575591.1| zinc finger protein [Schistosoma mansoni]gi|353232195|emb|CCD79550.1| putative zinc finger protein [Schistosoma mansoni]	5e-49	20
					Treg_017724	gi|3205213|gb|AAC19410.1| unknown [Cyprinus carpio]	1e-33	20
					Treg_014933	gi|56757177|gb|AAW26760.1| SJCHGC01847 protein [Schistosoma japonicum]	0	20
					Treg_005761	gi|226469856|emb|CAX70209.1| Zinc finger protein RTS2 [Schistosoma japonicum]	2e-160	20
					Treg_012383	gi|226482522|emb|CAX73860.1| hypotheticial protein [Schistosoma japonicum]	5e-21	20
					Treg_013870	NO HIT		20
					Treg_017514	NO HIT		20
					Treg_018703	gi|226482620|emb|CAX73909.1| hypothetical protein [Schistosoma japonicum]	1e-15	20
					Treg_012397	gi|342837647|tpg|DAA34914.1| TPA_inf: Y box protein 4-like protein [Schmidtea mediterranea]	3e-46	19
					Treg_012929	NO HIT		19
					Treg_017917	NO HIT		19
					Treg_020526	NO HIT		19
					Treg_001983	gi|256086099|ref|XP_002579243.1| hypothetical protein [Schistosoma mansoni]	7e-149	19
					Treg_020391	gi|256080836|ref|XP_002576682.1| beta-hexosaminidase B [Schistosoma mansoni]gi|353232557|emb|CCD79912.1| putative beta-hexosaminidase B [Schistosoma mansoni]	2e-25	19
					Treg_012782	NO HIT		19
					Treg_014763	NO HIT		19
					Treg_015039	gi|226483791|emb|CAX79528.1| Conserved hypothetical protein [Schistosoma japonicum]	3e-54	19
					Treg_011747	NO HIT		19
					Treg_010289	gi|256088661|ref|XP_002580446.1| aminopeptidase PILS (M01 family) [Schistosoma mansoni]	9e-85	18
					Treg_010384	NO HIT		18
					Treg_012198	NO HIT		18
					Treg_012348	NO HIT		18
					Treg_007660	NO HIT		18
					Treg_013525	gi|256076941|ref|XP_002574767.1| hypothetical protein [Schistosoma mansoni]gi|350644496|emb|CCD60786.1| hypothetical protein Smp_033250 [Schistosoma mansoni]	5e-62	18
					Treg_019514	gi|256076499|ref|XP_002574549.1| SPFH domain protein 1 precursor. [Schistosoma mansoni]gi|353233097|emb|CCD80452.1| putative spfh domain protein 1 precursor [Schistosoma mansoni]	6e-91	18
					Treg_011573	NO HIT		18
					Treg_012723	NO HIT		18
					Treg_018716	NO HIT		17
					Treg_016132	NO HIT		17
					Treg_009838	gi|226466722|emb|CAX69496.1| Tegument antigen (I(H)A) [Schistosoma japonicum]	1e-56	17
					Treg_012152	NO HIT		17
					Treg_018728	gi|56759120|gb|AAW27700.1| SJCHGC06424 protein [Schistosoma japonicum]	9e-30	17
					Treg_016078	gi|256075026|ref|XP_002573822.1| hypothetical protein [Schistosoma mansoni]gi|353231381|emb|CCD77799.1| Hypothetical Schistosoma spp. protein UPF0506 [Schistosoma mansoni]	2e-24	17
					Treg_007450	gi|56755169|gb|AAW25764.1| SJCHGC08920 protein [Schistosoma japonicum]	7e-73	17
					Treg_012495	gi|358253964|dbj|GAA54001.1| tubulin polyglutamylase TTLL5 [Clonorchis sinensis]	1e-136	17
					Treg_015813	gi|56758082|gb|AAW27181.1| SJCHGC07006 protein [Schistosoma japonicum]	2e-49	16
					Treg_008677	NO HIT		16
					Treg_012378	NO HIT		16
					Treg_013130	gi|256052052|ref|XP_002569593.1| copper/topaquinone oxidase [Schistosoma mansoni]	3e-129	16
					Treg_013152	gi|358341949|dbj|GAA49519.1| zinc finger CW-type PWWP domain protein 1 [Clonorchis sinensis]	4e-43	16
					Treg_017541	NO HIT		16
					Treg_017656	gi|257206456|emb|CAX82856.1| hypotheticial protein [Schistosoma japonicum]gi|257206490|emb|CAX82873.1| hypotheticial protein [Schistosoma japonicum]	4e-07	16
					Treg_020813	NO HIT		16
					Treg_003263	gi|56757640|gb|AAW26971.1| SJCHGC07345 protein [Schistosoma japonicum]	3e-29	16
					Treg_011792	NO HIT		16
					Treg_011816	gi|256087571|ref|XP_002579940.1| Protein C10orf118 (CTCL tumor antigen HD-CL-01/L14-2) [Schistosoma mansoni]gi|353232527|emb|CCD79882.1| putative protein C10orf118 (CTCL tumor antigen HD-CL-01/L14-2) [Schistosoma mansoni]	5e-156	16
					Treg_012099	gi|256076481|ref|XP_002574540.1| axonemal dynein light chain [Schistosoma mansoni]gi|353233088|emb|CCD80443.1| putative axonemal dynein light chain [Schistosoma mansoni]	7e-65	16
					Treg_018464	NO HIT		16
					Treg_016154	NO HIT		16
					Treg_019693	gi|256070119|ref|XP_002571394.1| basic helix-loop-helix transcription factor hes-related [Schistosoma mansoni]	8e-126	16
					Treg_020591	NO HIT		16
					Treg_016925	NO HIT		16
					Treg_018086	NO HIT		16
					Treg_017383	gi|256070768|ref|XP_002571714.1| DNA double-strand break repair rad50 ATPase [Schistosoma mansoni]	0	15
					Treg_020895	gi|226480534|emb|CAX73364.1| Calcyphosin-like protein [Schistosoma japonicum]gi|226480642|emb|CAX73418.1| Calcyphosin-like protein [Schistosoma japonicum]	1e-122	15
					Treg_017313	gi|257205990|emb|CAX82646.1| phosphatidylinositol glycan, class K [Schistosoma japonicum]	1e-163	15
					Treg_013247	NO HIT		15
					Treg_019028	NO HIT		15
					Treg_010498	NO HIT		15
					Treg_008407	NO HIT		15
					Treg_017298	gi|256073437|ref|XP_002573037.1| hypothetical protein [Schistosoma mansoni]gi|360044308|emb|CCD81855.1| hypothetical protein Smp_130740 [Schistosoma mansoni]	5e-42	15
					Treg_011138	gi|60692096|gb|AAX30609.1| SJCHGC05640 protein [Schistosoma japonicum]gi|226469068|emb|CAX70013.1| putative dynein light chain [Schistosoma japonicum]gi|226469070|emb|CAX70014.1| putative dynein light chain [Schistosoma japonicum]	2e-37	15
					Treg_012015	NO HIT		15
					Treg_016447	gi|360045120|emb|CCD82668.1| putative chromatin regulatory protein sir2 [Schistosoma mansoni]	5e-64	15
					Treg_011032	gi|165973162|emb|CAO79606.1| alpha-tubulin [Fasciola hepatica]	9e-35	14
					Treg_012911	gi|256083432|ref|XP_002577948.1| AMP dependent ligase [Schistosoma mansoni]gi|353229655|emb|CCD75826.1| putative amp dependent ligase [Schistosoma mansoni]	9e-79	14
					Treg_018610	gi|556513395|emb|CDJ16612.1| meiotic recombination protein SPO11 [Echinococcus granulosus]	7e-58	14
					Treg_018861	NO HIT		14
					Treg_017080	gi|256079764|ref|XP_002576155.1| hypothetical protein [Schistosoma mansoni]gi|353229972|emb|CCD76143.1| hypothetical protein Smp_048420 [Schistosoma mansoni]	3e-86	14
					Treg_012510	gi|256085113|ref|XP_002578768.1| hypothetical protein [Schistosoma mansoni]	7e-115	14
					Treg_007570	gi|256084456|ref|XP_002578445.1| Dynein light chain 1 cytoplasmic [Schistosoma mansoni]gi|390124508|emb|CCE94315.1| tegumental antigen [Schistosoma mansoni]	2e-22	14
					Treg_020712	gi|226467592|emb|CAX69672.1| Kaptin [Schistosoma japonicum]	2e-66	14
					Treg_005827	gi|256083370|ref|XP_002577918.1| glypican [Schistosoma mansoni]gi|353229389|emb|CCD75560.1| putative glypican [Schistosoma mansoni]	6e-137	14
					Treg_006015	gi|256088742|ref|XP_002580484.1| cu/zn superoxide dismutase [Schistosoma mansoni]gi|350644579|emb|CCD60700.1| cu/zn superoxide dismutase,putative [Schistosoma mansoni]	1e-62	14
					Treg_000209	gi|360044419|emb|CCD81967.1| putative pyruvate dehydrogenase [Schistosoma mansoni]	2e-145	14
					Treg_010806	NO HIT		14
					Treg_011074	NO HIT		14
					Treg_011272	gi|29840935|gb|AAP05936.1| similar to GenBank Accession Number M19735 beta-hexosaminidase beta-subunit in Homo sapiens [Schistosoma japonicum]	3e-45	14
					Treg_020430	NO HIT		14
					Treg_013633	gi|256078405|ref|XP_002575486.1| hypothetical protein [Schistosoma mansoni]	4e-117	14
					Treg_018505	gi|418207526|gb|AFX62860.1| alpha tubulin 84B, partial [Drosophila melanogaster]	0	14
					Treg_018581	NO HIT		13
					Treg_020414	NO HIT		13
					Treg_007766	NO HIT		13
					Treg_012884	gi|256072312|ref|XP_002572480.1| hypothetical protein [Schistosoma mansoni]	1e-42	13
					Treg_019532	NO HIT		13
					Treg_017459	NO HIT		13
					Treg_013738	NO HIT		13
					Treg_018234	gi|256074161|ref|XP_002573395.1| hypothetical protein [Schistosoma mansoni]gi|350646781|emb|CCD58502.1| IPR001092 Basic helix-loop-helix dimerisation region bHLH,domain-containing protein [Schistosoma mansoni]	2e-39	13
					Treg_018752	gi|256052308|ref|XP_002569715.1| reticulocalbin [Schistosoma mansoni]gi|353233153|emb|CCD80508.1| putative reticulocalbin [Schistosoma mansoni]0.000000e+00		13
					Treg_006649	NO HIT		13
					Treg_012995	gi|358339341|dbj|GAA47424.1| hypothetical protein CLF_100341 [Clonorchis sinensis]	2e-16	13
					Treg_018337	NO HIT		13
					Treg_009932	gi|56758286|gb|AAW27283.1| unknown [Schistosoma japonicum]	1e-66	12
					Treg_002326	gi|350645119|emb|CCD60180.1| inositol polyphosphate multikinase, putative [Schistosoma mansoni]	6e-137	12
					Treg_020865	NO HIT		12
					Treg_015419	NO HIT		12
					Treg_008736	NO HIT		12
					Treg_020445	NO HIT		12
					Treg_015649	gi|256082561|ref|XP_002577523.1| heat shock protein 70 [Schistosoma mansoni]gi|353232235|emb|CCD79590.1| putative heat shock protein 70 (hsp70)-interacting protein [Schistosoma mansoni]	3e-22	12
					Treg_012168	NO HIT		12
					Treg_012530	NO HIT		12
					Treg_013478	gi|256080626|ref|XP_002576580.1| hypothetical protein [Schistosoma mansoni]gi|353229333|emb|CCD75504.1| hypothetical protein Smp_150410 [Schistosoma mansoni]	3e-63	12
					Treg_011876	gi|358340804|dbj|GAA48622.1| dynein heavy chain axonemal [Clonorchis sinensis]	0	12
					Treg_012169	gi|256052370|ref|XP_002569745.1| hypothetical protein [Schistosoma mansoni]gi|360043892|emb|CCD81438.1| hypothetical protein Smp_158790 [Schistosoma mansoni]	3e-31	12
					Treg_013106	NO HIT		12
					Treg_013584	gi|353232279|emb|CCD79634.1| hypothetical protein Smp_108610 [Schistosoma mansoni]	2e-51	12
					Treg_014217	NO HIT		12
					Treg_017160	gi|353230002|emb|CCD76173.1| putative transient receptor potential channel [Schistosoma mansoni]	3e-15	12
					Treg_006252	gi|76161881|gb|AAX30110.2| KIAA1076 protein [Schistosoma japonicum]	8e-26	11
					Treg_011128	NO HIT		11
					Treg_014983	NO HIT		11
					Treg_018850	NO HIT		11
					Treg_019508	gi|358331897|dbj|GAA50657.1| hypothetical protein CLF_104871 [Clonorchis sinensis]	7e-07	11
					Treg_020733	NO HIT		11
					Treg_011164	NO HIT		11
					Treg_013214	gi|390363476|ref|XP_001183758.2| PREDICTED: putative IQ motif and ankyrin repeat domain-containing protein LOC642574-like [Strongylocentrotus purpuratus]	6e-16	11
					Treg_013540	gi|226483553|emb|CAX74077.1| hypotheticial protein [Schistosoma japonicum]	5e-25	11
					Treg_013686	NO HIT		11
					Treg_019457	NO HIT		11
					Treg_011820	gi|256088071|ref|XP_002580183.1| hypothetical protein [Schistosoma mansoni]gi|353233029|emb|CCD80384.1| hypothetical protein Smp_172260 [Schistosoma mansoni]	1e-15	11
					Treg_013129	NO HIT		11
					Treg_019336	NO HIT		11
					Treg_019415	NO HIT		11
					Treg_000958	gi|353233200|emb|CCD80555.1| hypothetical protein Smp_036760 [Schistosoma mansoni]	0	11
					Treg_018852	NO HIT		11
					Treg_010403	NO HIT		10
					Treg_011099	NO HIT		10
					Treg_011536	NO HIT		10
					Treg_014347	NO HIT		10
					Treg_016586	NO HIT		10
					Treg_019623	NO HIT		10
					Treg_003380	gi|358341102|dbj|GAA48862.1| UHRF1-binding protein 1-like [Clonorchis sinensis]	1e-23	10
					Treg_013260	NO HIT		10
					Treg_018274	NO HIT		10
					Treg_018778	NO HIT		10
					Treg_013455	NO HIT		10
					Treg_013682	NO HIT		10
					Treg_014124	NO HIT		10
					Treg_018702	NO HIT		10
					Treg_018718	NO HIT		10
					Treg_018903	gi|350021056|dbj|GAA43353.1| neuropeptide FF receptor 2, partial [Clonorchis sinensis]	2e-07	10
					Treg_019874	gi|171473843|gb|AAP06081.2| SJCHGC00996 protein [Schistosoma japonicum]	6e-81	10
					Treg_006563	gi|256087619|ref|XP_002579963.1| stromal cell-derived factor 2 precursor-like protein [Schistosoma mansoni]	2e-55	10
					Treg_020877	gi|256075319|ref|XP_002573967.1| hypothetical protein [Schistosoma mansoni]gi|360044832|emb|CCD82380.1| hypothetical protein Smp_135890 [Schistosoma mansoni]	2e-22	10
					Treg_018134	NO HIT		10
					Treg_019170	gi|154091298|gb|ABS57456.1| alpha-tubulin [Heliconius melpomene]	2e-124	10
					Treg_009787	NO HIT		9
					Treg_009062	NO HIT		9
					Treg_013143	NO HIT		9
					Treg_014797	NO HIT		9
					Treg_014988	NO HIT		9
					Treg_018271	NO HIT		9
					Treg_015932	NO HIT		9
					Treg_014503	NO HIT		9
					Treg_019369	NO HIT		9
					Treg_020137	NO HIT		9
					Treg_011225	NO HIT		9
					Treg_011686	gi|254587281|emb|CAX83697.1| pol polyprotein [Schistosoma japonicum]	1e-09	9
					Treg_012534	gi|360042865|emb|CCD78275.1| hypothetical protein Smp_162670 [Schistosoma mansoni]	3e-44	9
					Treg_013541	NO HIT		9
					Treg_013750	NO HIT		9
					Treg_019179	NO HIT		9
					Treg_001788	gi|353233456|emb|CCD80811.1| cell wall protein Awa1p-like [Schistosoma mansoni]	0	9
					Treg_014450	NO HIT		9
					Treg_011216	gi|350646393|emb|CCD58952.1| asparagine-rich protein, putative [Schistosoma mansoni]	7e-13	9
					Treg_011723	gi|256079612|ref|XP_002576080.1| ferritin [Schistosoma mansoni]gi|353230822|emb|CCD77239.1| putative ferritin [Schistosoma mansoni]	3e-94	9
					Treg_012646	NO HIT		9
					Treg_013500	NO HIT		9
					Treg_013806	NO HIT		9
					Treg_017390	NO HIT		9
					Treg_018167	NO HIT		9
					Treg_019068	NO HIT		9
					Treg_020071	NO HIT		9
					Treg_020957	NO HIT		8
					Treg_017996	gi|76154906|gb|AAX26302.2| SJCHGC03586 protein [Schistosoma japonicum]	4e-52	8
					Treg_012528	NO HIT		8
					Treg_008689	gi|226479918|emb|CAX73255.1| SAM domain-containing protein [Schistosoma japonicum]	4e-44	8
					Treg_012067	gi|350645814|emb|CCD59576.1| hypothetical protein Smp_163530 [Schistosoma mansoni]	4e-48	8
					Treg_013356	NO HIT		8
					Treg_018428	NO HIT		8
					Treg_019097	gi|350646784|emb|CCD58505.1| hypothetical protein Smp_132790 [Schistosoma mansoni]	5e-20	8
					Treg_010754	gi|256074475|ref|XP_002573550.1| hypothetical protein [Schistosoma mansoni]gi|353231525|emb|CCD77943.1| hypothetical protein Smp_021060 [Schistosoma mansoni]	5e-12	8
					Treg_016410	NO HIT		8
					Treg_007483	gi|56756046|gb|AAW26201.1| SJCHGC01523 protein [Schistosoma japonicum]gi|226469994|emb|CAX70278.1| Septin-6 [Schistosoma japonicum]	8e-46	8
					Treg_019979	gi|358336210|dbj|GAA54774.1| prestin [Clonorchis sinensis]	4e-19	8
					Treg_004598	gi|256080395|ref|XP_002576467.1| hypothetical protein [Schistosoma mansoni]gi|350645554|emb|CCD59794.1| hypothetical protein Smp_051660 [Schistosoma mansoni]	2e-13	8
					Treg_012928	NO HIT		8
					Treg_015934	NO HIT		8
					Treg_020830	NO HIT		8
					Treg_002917	gi|76153648|gb|AAX25262.2| SJCHGC06104 protein [Schistosoma japonicum]	5e-14	8
					Treg_009476	gi|226482478|emb|CAX73838.1| Rhabdoid tumor deletion region protein 1 [Schistosoma japonicum]gi|226482480|emb|CAX73839.1| Rhabdoid tumor deletion region protein 1 [Schistosoma japonicum]	1e-115	8
					Treg_004762	NO HIT		8
					Treg_013616	gi|256087032|ref|XP_002579683.1| hypothetical protein [Schistosoma mansoni]gi|360043127|emb|CCD78539.1| hypothetical protein Smp_168780 [Schistosoma mansoni]	2e-52	8
					Treg_019173	gi|257205982|emb|CAX82642.1| Synaptic vesicular amine transporter [Schistosoma japonicum]	3e-118	8
					Treg_019303	gi|353230051|emb|CCD76222.1| hypothetical protein Smp_148600 [Schistosoma mansoni]	1e-13	8
					Treg_020929	NO HIT		8
					Treg_010924	gi|358253925|dbj|GAA53972.1| primary-amine oxidase [Clonorchis sinensis]	5e-44	7
					Treg_011162	NO HIT		7
					Treg_011477	NO HIT		7
					Treg_012299	gi|76155734|gb|AAX27013.2| SJCHGC08569 protein [Schistosoma japonicum]	4e-78	7
					Treg_012736	NO HIT		7
					Treg_013602	NO HIT		7
					Treg_019876	gi|405965518|gb|EKC30887.1| hypothetical protein CGI_10028568 [Crassostrea gigas]	7e-18	7
					Treg_016601	gi|226466722|emb|CAX69496.1| Tegument antigen (I(H)A) [Schistosoma japonicum]	2e-11	7
					Treg_017883	gi|353233519|emb|CCD80874.1| putative paramyosin [Schistosoma mansoni]	4e-48	7
					Treg_012734	gi|56753951|gb|AAW25168.1| SJCHGC09541 protein [Schistosoma japonicum]	5e-19	7
					Treg_018352	gi|358332980|dbj|GAA51561.1| hypothetical protein CLF_106382 [Clonorchis sinensis]	5e-89	7
					Treg_018389	NO HIT		7
					Treg_018845	gi|353233176|emb|CCD80531.1| putative zinc finger protein [Schistosoma mansoni]	2e-22	7
					Treg_009915	NO HIT		7
					Treg_007525	NO HIT		7
					Treg_011822	NO HIT		7
					Treg_013082	NO HIT		7
					Treg_016060	NO HIT		7
					Treg_019103	gi|353228524|emb|CCD74695.1| hypothetical protein Smp_152260 [Schistosoma mansoni]	1e-74	7
					Treg_014759	NO HIT		7
					Treg_003869	gi|256081924|ref|XP_002577216.1| hypothetical protein [Schistosoma mansoni]	8e-103	7
					Treg_011217	NO HIT		7
					Treg_012567	NO HIT		7
					Treg_018607	NO HIT		7
					Treg_020394	gi|256090836|ref|XP_002581387.1| hypothetical protein [Schistosoma mansoni]gi|360042975|emb|CCD78386.1| hypothetical protein Smp_181480 [Schistosoma mansoni]	5e-37	6
					Treg_010956	gi|226480010|emb|CAX73301.1| hypothetical protein [Schistosoma japonicum]	3e-41	6
					Treg_012600	gi|256085889|ref|XP_002579143.1| hypothetical protein [Schistosoma mansoni]gi|353228772|emb|CCD74943.1| hypothetical protein Smp_080360 [Schistosoma mansoni]	5e-19	6
					Treg_013241	NO HIT		6
					Treg_019505	NO HIT		6
					Treg_019654	NO HIT		6
					Treg_005799	NO HIT		6
					Treg_001794	gi|353228613|emb|CCD74784.1| putative septin [Schistosoma mansoni]	1e-177	6
					Treg_005599	gi|353231444|emb|CCD77862.1| hypothetical protein Smp_128160 [Schistosoma mansoni]	2e-88	6
					Treg_011317	gi|358333478|dbj|GAA51988.1| cornifelin [Clonorchis sinensis]	1e-32	6
					Treg_011683	sp|Q6DGZ1|B9D2_DANRE B9 domain-containing protein 2 OS=Danio rerio GN=b9d2 PE=2 SV=1	3e-41	6
					Treg_011930	gi|256092912|ref|XP_002582121.1| hypothetical protein [Schistosoma mansoni]gi|353228836|emb|CCD75007.1| hypothetical protein Smp_035250 [Schistosoma mansoni]	2e-27	6
					Treg_012409	NO HIT		6
					Treg_012462	NO HIT		6
					Treg_012662	gi|256071023|ref|XP_002571841.1| hypothetical protein [Schistosoma mansoni]gi|353228599|emb|CCD74770.1| hypothetical protein Smp_124190 [Schistosoma mansoni]	4e-69	6
					Treg_019281	NO HIT		6
					Treg_002501	gi|256071357|ref|XP_002572007.1| phosphatidylinositol-4-phosphate 5-kinase type I [Schistosoma mansoni]gi|350644956|emb|CCD60322.1| phosphatidylinositol-4-phosphate 5-kinase type I, putative [Schistosoma mansoni]	9e-140	6
					Treg_016470	NO HIT		6
					Treg_019558	NO HIT		6
					Treg_019645	gi|149627356|ref|XP_001508693.1| PREDICTED: tubulin alpha-1C chain-like, partial [Ornithorhynchus anatinus]	2e-104	6
					Treg_015737	NO HIT		6
					Treg_013745	NO HIT		6
					Treg_016835	NO HIT		6
					Treg_005855	gi|353231497|emb|CCD77915.1| putative trim56 protein [Schistosoma mansoni]	0	5
					Treg_005794	gi|353231814|emb|CCD79169.1| putative ubiquitin-protein ligase [Schistosoma mansoni]	0	5
					Treg_005450	gi|350646374|emb|CCD58967.1| Host cell factor (dHcf) [Contains: HCF N-terminal chain [Schistosoma mansoni]	0	5
					Treg_005073	NO HIT		5
					Treg_006510	NO HIT		5
					Treg_011297	NO HIT		5
					Treg_011906	gi|256074053|ref|XP_002573341.1| calmodulin [Schistosoma mansoni]gi|360043470|emb|CCD78883.1| putative calmodulin [Schistosoma mansoni]	6e-83	5
					Treg_012656	gi|555929418|emb|CDJ06535.1| histone H4 [Hymenolepis microstoma]	2e-57	5
					Treg_014410	gi|256071945|ref|XP_002572298.1| hypothetical protein [Schistosoma mansoni]gi|353229806|emb|CCD75977.1| hypothetical protein Smp_126590 [Schistosoma mansoni]	1e-26	5
					Treg_017621	NO HIT		5
					Treg_018116	NO HIT		5
					Treg_019123	NO HIT		5
					Treg_019202	NO HIT		5
					Treg_019394	NO HIT		5
					Treg_019819	gi|256079951|ref|XP_002576247.1| hypothetical protein [Schistosoma mansoni]	7e-38	5
					Treg_019821	gi|256088661|ref|XP_002580446.1| aminopeptidase PILS (M01 family) [Schistosoma mansoni]	2e-67	5
					Treg_018999	NO HIT		5
					Treg_009420	NO HIT		5
					Treg_009386	gi|256080616|ref|XP_002576575.1| hypothetical protein [Schistosoma mansoni]gi|353233185|emb|CCD80540.1| hypothetical protein Smp_052750 [Schistosoma mansoni]	5e-107	5
					Treg_016062	NO HIT		5
					Treg_017993	NO HIT		5
					Treg_018506	gi|256086203|ref|XP_002579293.1| cadherin [Schistosoma mansoni]	1e-84	5
					Treg_019022	NO HIT		5
					Treg_019755	NO HIT		5
					Treg_011098	NO HIT		5
					Treg_004408	gi|256082742|ref|XP_002577612.1| hypothetical protein [Schistosoma mansoni]gi|360043172|emb|CCD78584.1| hypothetical protein Smp_156350 [Schistosoma mansoni]	0	5
					Treg_008074	gi|256074200|ref|XP_002573414.1| hypothetical protein [Schistosoma mansoni]gi|238658593|emb|CAZ29646.1| hypothetical protein Smp_132920 [Schistosoma mansoni]	2e-37	5
					Treg_010243	NO HIT		5
					Treg_012127	NO HIT		5
					Treg_018000	gi|256075978|ref|XP_002574292.1| hypothetical protein [Schistosoma mansoni]	1e-08	5
					Treg_019157	gi|256081070|ref|XP_002576797.1| cadherin [Schistosoma mansoni]gi|353232368|emb|CCD79723.1| putative cadherin [Schistosoma mansoni]	9e-20	5
					Treg_019439	gi|256075004|ref|XP_002573811.1| oxalate:formate antiporter [Schistosoma mansoni]	2e-36	5
					Treg_019963	gi|353231328|emb|CCD77746.1| unnamed protein product [Schistosoma mansoni]	3e-106	5
					Treg_017389	gi|56759116|gb|AAW27698.1| SJCHGC04950 protein [Schistosoma japonicum]	3e-24	5
					Treg_005774	gi|358332450|dbj|GAA51109.1| cAMP-specific 3' 5'-cyclic phosphodiesterase isoforms N/G [Clonorchis sinensis]	7e-129	5
					Treg_001548	gi|256052375|ref|XP_002569747.1| hypothetical protein [Schistosoma mansoni]	9e-120	5
					Treg_004257	gi|256076562|ref|XP_002574580.1| hypothetical protein [Schistosoma mansoni]	0	5
					Treg_012472	NO HIT		5
					Treg_012760	NO HIT		5
					Treg_012858	gi|405960222|gb|EKC26163.1| Dopamine D2-like receptor [Crassostrea gigas]	6e-28	5
					Treg_013311	gi|226466652|emb|CAX69461.1| Cathepsin B-like cysteine proteinase precursor [Schistosoma japonicum]	2e-64	5
					Treg_013406	NO HIT		5
					Treg_013940	gi|226481451|emb|CAX73623.1| hypothetical protein [Schistosoma japonicum]	3e-15	5
					Treg_014001	NO HIT		5
					Treg_014212	gi|256071502|ref|XP_002572079.1| hypothetical protein [Schistosoma mansoni]	2e-59	5
					Treg_017628	gi|256079957|ref|XP_002576250.1| hypothetical protein [Schistosoma mansoni]	3e-12	5
					Treg_018483	NO HIT		5
					Treg_019855	NO HIT		5
					Treg_011627	NO HIT		4
					Treg_006445	gi|256079222|ref|XP_002575888.1| hypothetical protein [Schistosoma mansoni]gi|353232735|emb|CCD80090.1| hypothetical protein Smp_146720 [Schistosoma mansoni]	1e-08	4
					Treg_010350	NO HIT		4
					Treg_013892	NO HIT		4
					Treg_013977	NO HIT		4
					Treg_018530	gi|256075772|ref|XP_002574190.1| G-protein coupled receptor fragment [Schistosoma mansoni]gi|353231816|emb|CCD79171.1| putative g-protein coupled receptor fragment [Schistosoma mansoni]	5e-27	4
					Treg_018775	NO HIT		4
					Treg_018954	gi|557184772|emb|CDJ57892.1| FIK kinase (incomplete catalytic triad), putative [Eimeria maxima]	7e-06	4
					Treg_020763	NO HIT		4
					Treg_008399	NO HIT		4
					Treg_003727	gi|256074862|ref|XP_002573741.1| serine/threonine protein kinase [Schistosoma mansoni]	4e-149	4
					Treg_002560	sp|Q5U3U3|CPT2_DANRE Carnitine O-palmitoyltransferase 2, mitochondrial OS=Danio rerio GN=cpt2 PE=2 SV=2	5e-89	4
					Treg_009103	gi|256081560|ref|XP_002577037.1| hypothetical protein [Schistosoma mansoni]gi|353233637|emb|CCD80991.1| hypothetical protein Smp_153020 [Schistosoma mansoni]	6e-13	4
					Treg_010720	gi|353230054|emb|CCD76225.1| hypothetical protein Smp_148620 [Schistosoma mansoni]	4e-33	4
					Treg_013081	NO HIT		4
					Treg_016330	NO HIT		4
					Treg_018346	NO HIT		4
					Treg_018750	NO HIT		4
					Treg_018920	gi|432911253|ref|XP_004078593.1| PREDICTED: collagen alpha-3(VI) chain-like [Oryzias latipes]	8e-07	4
					Treg_019400	gi|256083436|ref|XP_002577950.1| odd-skipped-related [Schistosoma mansoni]	1e-73	4
					Treg_019948	NO HIT		4
					Treg_020097	NO HIT		4
					Treg_020617	gi|256073219|ref|XP_002572929.1| Ankrd45 protein [Schistosoma mansoni]gi|353230945|emb|CCD77362.1| putative ankrd45 protein [Schistosoma mansoni]	1e-55	4
					Treg_020768	gi|226468256|emb|CAX69805.1| CDK5 regulatory subunit-associated protein 3 (CDK5 activator-binding protein C53) [Schistosoma japonicum]	4e-98	4
					Treg_020130	NO HIT		4
					Treg_013490	NO HIT		4
					Treg_008378	NO HIT		4
					Treg_010447	NO HIT		4
					Treg_011365	NO HIT		4
					Treg_015276	gi|353233176|emb|CCD80531.1| putative zinc finger protein [Schistosoma mansoni]	3e-18	4
					Treg_019396	NO HIT		4
					Treg_001777	gi|256053174|ref|XP_002570078.1| hypothetical protein [Schistosoma mansoni]gi|353230933|emb|CCD77350.1| hypothetical protein Smp_174410 [Schistosoma mansoni]	2e-27	4
					Treg_003324	gi|256076973|ref|XP_002574783.1| hypothetical protein [Schistosoma mansoni]gi|353233618|emb|CCD80972.1| hypothetical protein Smp_140200 [Schistosoma mansoni]	6e-14	4
					Treg_012570	NO HIT		4
					Treg_013514	NO HIT		4
					Treg_013605	NO HIT		4
					Treg_013625	NO HIT		4
					Treg_018576	gi|360044745|emb|CCD82293.1| hypothetical protein Smp_132130 [Schistosoma mansoni]	4e-14	4
					Treg_015260	gi|556514404|emb|CDJ17628.1| cytochrome c oxidase assembly protein cox19 [Echinococcus granulosus]	4e-26	3
					Treg_017245	NO HIT		3
					Treg_001916	gi|256078477|ref|XP_002575522.1| rhodopsin-like orphan GPCR [Schistosoma mansoni]gi|350644645|emb|CCD60642.1| rhodopsin-like orphan GPCR,putative [Schistosoma mansoni]	2e-114	3
					Treg_005079	gi|256077520|ref|XP_002575051.1| hypothetical protein [Schistosoma mansoni]	1e-45	3
					Treg_010626	NO HIT		3
					Treg_011055	NO HIT		3
					Treg_012037	NO HIT		3
					Treg_012379	gi|256079957|ref|XP_002576250.1| hypothetical protein [Schistosoma mansoni]	2e-40	3
					Treg_012572	NO HIT		3
					Treg_013699	NO HIT		3
					Treg_017599	NO HIT		3
					Treg_018474	NO HIT		3
					Treg_019112	NO HIT		3
					Treg_019288	NO HIT		3
					Treg_019986	NO HIT		3
					Treg_013648	gi|358332139|dbj|GAA43251.2| hairy/enhancer-of-split related with YRPW motif-like protein, partial [Clonorchis sinensis]	2e-57	3
					Treg_005448	gi|358335384|dbj|GAA53912.1| cytochrome b5 reductase 4 [Clonorchis sinensis]	2e-101	3
					Treg_009788	NO HIT		3
					Treg_004531	gi|353233676|emb|CCD81030.1| hypothetical protein Smp_144820 [Schistosoma mansoni]	4e-99	3
					Treg_006175	gi|60693302|gb|AAX30675.1| SJCHGC06821 protein [Schistosoma japonicum]	3e-18	3
					Treg_001747	gi|56754690|gb|AAW25530.1| SJCHGC09270 protein [Schistosoma japonicum]	5e-37	3
					Treg_007103	NO HIT		3
					Treg_011219	gi|256086713|ref|XP_002579537.1| hypothetical protein [Schistosoma mansoni]	2e-63	3
					Treg_011391	gi|353230051|emb|CCD76222.1| hypothetical protein Smp_148600 [Schistosoma mansoni]	1e-48	3
					Treg_011969	NO HIT		3
					Treg_012617	NO HIT		3
					Treg_012843	NO HIT		3
					Treg_013189	gi|358334003|dbj|GAA32084.2| TNF receptor-associated factor 2 [Clonorchis sinensis]	2e-10	3
					Treg_013943	gi|256085432|ref|XP_002578925.1| family S10 non-peptidase homologue (S10 family) [Schistosoma mansoni]	8e-36	3
					Treg_018727	NO HIT		3
					Treg_018801	NO HIT		3
					Treg_019795	NO HIT		3
					Treg_019967	NO HIT		3
					Treg_004278	gi|353232413|emb|CCD79768.1| putative exocyst componenet sec8 [Schistosoma mansoni]	0	3
					Treg_007935	gi|256084040|ref|XP_002578241.1| hypothetical protein [Schistosoma mansoni]gi|353228423|emb|CCD74594.1| hypothetical protein Smp_160430 [Schistosoma mansoni]	4e-32	3
					Treg_009527	NO HIT		3
					Treg_013981	NO HIT		3
					Treg_020681	gi|256087619|ref|XP_002579963.1| stromal cell-derived factor 2 precursor-like protein [Schistosoma mansoni]	2e-55	3
					Treg_018900	NO HIT		3
					Treg_011403	gi|56754389|gb|AAW25382.1| SJCHGC03376 protein [Schistosoma japonicum]	2e-51	3
					Treg_012894	NO HIT		3
					Treg_012992	gi|358254168|dbj|GAA54197.1| hypothetical protein CLF_112602 [Clonorchis sinensis]	6e-09	3
					Treg_013246	NO HIT		3
					Treg_013460	gi|256088038|ref|XP_002580167.1| ATP-dependent RNA Helicase [Schistosoma mansoni]gi|353230139|emb|CCD76310.1| putative atp-dependent RNA helicase [Schistosoma mansoni]	6e-46	3
					Treg_013589	NO HIT		3
					Treg_013807	NO HIT		3
					Treg_018906	NO HIT		3
					Treg_018981	NO HIT		3
					Treg_019158	NO HIT		3
					Treg_020628	NO HIT		3
					Treg_001943	gi|256085391|ref|XP_002578905.1| phospholipid-transporting atpase [Schistosoma mansoni]gi|360045541|emb|CCD83089.1| phospholipid-transporting atpase [Schistosoma mansoni]	0	3
					Treg_005987	gi|360045298|emb|CCD82846.1| hypothetical protein Smp_062680 [Schistosoma mansoni]	7e-13	3
					Treg_012526	NO HIT		3
					Treg_013105	NO HIT		3
					Treg_013630	NO HIT		3
					Treg_014979	NO HIT		3
					Treg_017906	NO HIT		3
					Treg_018448	gi|256070521|ref|XP_002571591.1| hypothetical protein [Schistosoma mansoni]gi|353230477|emb|CCD76648.1| hypothetical protein Smp_001160 [Schistosoma mansoni]	2e-17	3
					Treg_018710	NO HIT		3
					Treg_019047	gi|256079953|ref|XP_002576248.1| hypothetical protein [Schistosoma mansoni]gi|353230052|emb|CCD76223.1| hypothetical protein Smp_148610 [Schistosoma mansoni]	1e-30	3
					Treg_019121	NO HIT		3
					Treg_019705	NO HIT		3
					Treg_019806	NO HIT		3
					Treg_004873	gi|350645061|emb|CCD60243.1| dishevelled, putative [Schistosoma mansoni]	5e-180	2
					Treg_001757	gi|256053275|ref|XP_002570124.1| Ras guanine nucleotide exchange factor [Schistosoma mansoni]	0	2
					Treg_004802	gi|76153762|gb|AAX25365.2| SJCHGC04014 protein [Schistosoma japonicum]	8e-48	2
					Treg_005063	gi|353228429|emb|CCD74600.1| putative goodpasture antigen-binding protein [Schistosoma mansoni]	5e-38	2
					Treg_011481	NO HIT		2
					Treg_006111	NO HIT		2
					Treg_011989	NO HIT		2
					Treg_012663	NO HIT		2
					Treg_013211	NO HIT		2
					Treg_013477	gi|256081560|ref|XP_002577037.1| hypothetical protein [Schistosoma mansoni]gi|353233637|emb|CCD80991.1| hypothetical protein Smp_153020 [Schistosoma mansoni]	2e-28	2
					Treg_014111	NO HIT		2
					Treg_014319	NO HIT		2
					Treg_016598	gi|353232795|emb|CCD80151.1| hypothetical protein Smp_159260 [Schistosoma mansoni]	2e-07	2
					Treg_018481	gi|256079955|ref|XP_002576249.1| hypothetical protein [Schistosoma mansoni]	8e-49	2
					Treg_019207	NO HIT		2
					Treg_019427	NO HIT		2
					Treg_019808	NO HIT		2
					Treg_005749	gi|76156435|gb|AAX27646.2| SJCHGC05841 protein [Schistosoma japonicum]	4e-147	2
					Treg_015179	gi|489236049|ref|WP_003144328.1| peptidase M26 [Gemella haemolysans]gi|241864336|gb|EER68714.1| Gram-positive signal peptide protein, YSIRK family [Gemella haemolysans ATCC 10379]	1e-11	2
					Treg_005638	gi|256088806|ref|XP_002580515.1| valine-tRNA ligase [Schistosoma mansoni]gi|360045270|emb|CCD82818.1| valine-tRNA ligase [Schistosoma mansoni]	3e-31	2
					Treg_016020	gi|256074327|ref|XP_002573477.1| zeta-coat protein [Schistosoma mansoni]gi|353228909|emb|CCD75080.1| putative zeta-coat protein [Schistosoma mansoni]	3e-67	2
					Treg_019119	NO HIT		2
					Treg_003113	gi|226485683|emb|CAX75261.1| hypothetical protein [Schistosoma japonicum]	9e-43	2
					Treg_003331	NO HIT		2
					Treg_011866	NO HIT		2
					Treg_012345	NO HIT		2
					Treg_012909	NO HIT		2
					Treg_013096	gi|256072982|ref|XP_002572812.1| hypothetical protein [Schistosoma mansoni]	9e-69	2
					Treg_013276	NO HIT		2
					Treg_013575	gi|358339461|dbj|GAA47523.1| reverse transcriptase [Clonorchis sinensis]	4e-11	2
					Treg_013796	gi|556519634|emb|CDJ22906.1| UDP sugar transporter protein SLC35A4 [Echinococcus granulosus]	2e-16	2
					Treg_013831	NO HIT		2
					Treg_013890	gi|350644360|emb|CCD60909.1| DNA repair protein rad51 homolog 3, r51h3,putative [Schistosoma mansoni]	7e-15	2
					Treg_014084	NO HIT		2
					Treg_017594	gi|353233176|emb|CCD80531.1| putative zinc finger protein [Schistosoma mansoni]	2e-17	2
					Treg_019171	gi|226466886|emb|CAX69578.1| hypothetical protein [Schistosoma japonicum]	3e-09	2
					Treg_019501	NO HIT		2
					Treg_019518	NO HIT		2
					Treg_019957	NO HIT		2
					Treg_020042	NO HIT		2
					Treg_005957	gi|353228489|emb|CCD74660.1| putative cell cycle control protein cwf22 [Schistosoma mansoni]	7e-112	2
					Treg_000142	gi|256072054|ref|XP_002572352.1| RNA binding protein [Schistosoma mansoni]gi|353231878|emb|CCD79233.1| putative rna binding protein [Schistosoma mansoni]	0	2
					Treg_001621	gi|256075315|ref|XP_002573965.1| beige/beach protein-related [Schistosoma mansoni]	4e-20	2
					Treg_015901	NO HIT		2
					Treg_018199	gi|353229601|emb|CCD75772.1| hypothetical protein Smp_092850.1 [Schistosoma mansoni]	2e-18	2
					Treg_006990	gi|256080916|ref|XP_002576721.1| hypothetical protein [Schistosoma mansoni]gi|238662002|emb|CAZ32958.1| hypothetical protein Smp_151230 [Schistosoma mansoni]	1e-26	2
					Treg_013029	NO HIT		2
					Treg_003019	NO HIT		2
					Treg_011824	NO HIT		2
					Treg_012239	gi|56755149|gb|AAW25754.1| SJCHGC06438 protein [Schistosoma japonicum]gi|226466794|emb|CAX69532.1| hypothetical protein [Schistosoma japonicum]2.000000e-37		2
					Treg_012595	NO HIT		2
					Treg_012625	gi|358254168|dbj|GAA54197.1| hypothetical protein CLF_112602 [Clonorchis sinensis]	9e-09	2
					Treg_012682	gi|56757189|gb|AAW26766.1| unknown [Schistosoma japonicum]	1e-30	2
					Treg_012919	NO HIT		2
					Treg_012970	NO HIT		2
					Treg_013071	NO HIT		2
					Treg_013178	NO HIT		2
					Treg_013413	NO HIT		2
					Treg_014088	NO HIT		2
					Treg_014113	gi|256084314|ref|XP_002578375.1| strictosidine synthase-related [Schistosoma mansoni]gi|353231337|emb|CCD77755.1| strictosidine synthase-related [Schistosoma mansoni]	9e-22	2
					Treg_014140	NO HIT		2
					Treg_014188	gi|358253296|dbj|GAA52765.1| hypothetical protein CLF_108777 [Clonorchis sinensis]	3e-07	2
					Treg_016502	NO HIT		2
					Treg_019712	gi|358336794|dbj|GAA55238.1| hypothetical protein CLF_107438, partial [Clonorchis sinensis]	9e-23	2
					Treg_020045	NO HIT		2
					Treg_020088	NO HIT		2
					Treg_003262	NO HIT		2
					Treg_005042	NO HIT		2
					Treg_005540	gi|256052889|ref|XP_002569981.1| hypothetical protein [Schistosoma mansoni]gi|353231686|emb|CCD79041.1| putative sonic hedgehog [Schistosoma mansoni]	4e-116	2
					Treg_018295	gi|76156740|gb|AAX27882.2| SJCHGC05707 protein [Schistosoma japonicum]	2e-80	2
					Treg_007398	gi|256074081|ref|XP_002573355.1| hypothetical protein [Schistosoma mansoni]gi|360043493|emb|CCD78906.1| hypothetical protein Smp_019060 [Schistosoma mansoni]	4e-41	2
					Treg_005107	NO HIT		2
					Treg_001184	gi|350645036|emb|CCD60266.1| hypothetical protein Smp_125110 [Schistosoma mansoni]	4e-36	2
					Treg_018065	gi|256085856|ref|XP_002579127.1| retinaldehyde binding protein-related [Schistosoma mansoni]	9e-150	2
					Treg_003495	NO HIT		2
					Treg_010286	NO HIT		2
					Treg_010879	NO HIT		2
					Treg_011977	NO HIT		2
					Treg_012982	NO HIT		2
					Treg_013177	NO HIT		2
					Treg_013466	NO HIT		2
					Treg_013504	NO HIT		2
					Treg_013581	NO HIT		2
					Treg_014183	NO HIT		2
					Treg_014429	gi|297668274|ref|XP_002812371.1| PREDICTED: 40S ribosomal protein S7-like, partial [Pongo abelii]	1e-23	2
					Treg_017421	NO HIT		2
					Treg_018794	gi|226482396|emb|CAX73797.1| hypotheticial protein [Schistosoma japonicum]	1e-57	2
					Treg_019236	NO HIT		2
					Treg_019513	gi|556516822|emb|CDJ20069.1| tubulin polyglutamylase TTLL5 [Echinococcus granulosus]	4e-24	2
					Treg_020063	NO HIT		2
					Treg_020481	NO HIT		2
					Treg_004945	gi|256072322|ref|XP_002572485.1| hypothetical protein [Schistosoma mansoni]	4e-16	1
					Treg_003484	NO HIT		1
					Treg_006480	gi|56757978|gb|AAW27129.1| SJCHGC06305 protein [Schistosoma japonicum]	4e-132	1
					Treg_004746	gi|256079900|ref|XP_002576222.1| cleavage and polyadenylation specificity factor cpsf [Schistosoma mansoni]	0	1
					Treg_020326	gi|76156649|gb|AAX27815.2| SJCHGC01048 protein [Schistosoma japonicum]	3e-117	1
					Treg_016684	NO HIT		1
					Treg_019199	gi|256085294|ref|XP_002578857.1| hypothetical protein [Schistosoma mansoni]gi|350645816|emb|CCD59578.1| hypothetical protein Smp_163550 [Schistosoma mansoni]	4e-15	1
					Treg_002817	gi|256073573|ref|XP_002573104.1| cornichon [Schistosoma mansoni]gi|353232470|emb|CCD79825.1| putative cornichon [Schistosoma mansoni]	4e-30	1
					Treg_006029	NO HIT		1
					Treg_006033	NO HIT		1
					Treg_010837	NO HIT		1
					Treg_012121	NO HIT		1
					Treg_012772	NO HIT		1
					Treg_013201	NO HIT		1
					Treg_013826	NO HIT		1
					Treg_014174	NO HIT		1
					Treg_014474	NO HIT		1
					Treg_017961	NO HIT		1
					Treg_018749	NO HIT		1
					Treg_018822	gi|350645469|emb|CCD59821.1| hypothetical protein Smp_149520 [Schistosoma mansoni]	4e-13	1
					Treg_020134	NO HIT		1
					Treg_017807	gi|256081562|ref|XP_002577038.1| hypothetical protein [Schistosoma mansoni]	2e-28	1
					Treg_004134	gi|350645582|emb|CCD59707.1| hypothetical protein Smp_053190 [Schistosoma mansoni]	0	1
					Treg_005214	gi|358335715|dbj|GAA54349.1| hypothetical protein CLF_102322 [Clonorchis sinensis]	2e-69	1
					Treg_005574	gi|256074910|ref|XP_002573765.1| hypothetical protein [Schistosoma mansoni]gi|353231114|emb|CCD77532.1| hypothetical protein Smp_023270.1 [Schistosoma mansoni]	1e-119	1
					Treg_020449	NO HIT		1
					Treg_017187	NO HIT		1
					Treg_018015	gi|358255376|dbj|GAA57080.1| hypothetical protein CLF_112110, partial [Clonorchis sinensis]	4e-08	1
					Treg_005407	NO HIT		1
					Treg_006130	NO HIT		1
					Treg_010445	NO HIT		1
					Treg_011553	gi|76157129|gb|AAX28152.2| SJCHGC03907 protein [Schistosoma japonicum]	3e-27	1
					Treg_012113	gi|353229656|emb|CCD75827.1| putative ras guanine nucleotide exchange factor RasGEFB [Schistosoma mansoni]	1e-07	1
					Treg_012705	NO HIT		1
					Treg_012730	NO HIT		1
					Treg_012755	NO HIT		1
					Treg_012930	NO HIT		1
					Treg_013064	NO HIT		1
					Treg_013978	NO HIT		1
					Treg_014616	gi|76155165|gb|AAX26415.2| SJCHGC06747 protein [Schistosoma japonicum]	2e-07	1
					Treg_014696	NO HIT		1
					Treg_015075	gi|256077735|ref|XP_002575156.1| fkbp-rapamycin associated protein [Schistosoma mansoni]gi|360045077|emb|CCD82625.1| putative fkbp-rapamycin associated protein [Schistosoma mansoni]	1e-12	1
					Treg_017246	NO HIT		1
					Treg_019020	gi|256079957|ref|XP_002576250.1| hypothetical protein [Schistosoma mansoni]	7e-47	1
					Treg_019161	NO HIT		1
					Treg_019456	NO HIT		1
					Treg_019818	gi|256083771|ref|XP_002578112.1| hypothetical protein [Schistosoma mansoni]gi|360043887|emb|CCD81433.1| hypothetical protein Smp_159520 [Schistosoma mansoni]	3e-28	1
					Treg_019888	NO HIT		1
					Treg_020077	NO HIT		1
					Treg_020610	gi|256075004|ref|XP_002573811.1| oxalate:formate antiporter [Schistosoma mansoni]	5e-36	1
					Treg_006104	gi|56753702|gb|AAW25048.1| SJCHGC04466 protein [Schistosoma japonicum]	3e-36	1
					Treg_015407	gi|360044224|emb|CCD81771.1| putative chromodomain helicase DNA binding protein [Schistosoma mansoni]	9e-81	1
					Treg_018590	gi|556515347|emb|CDJ18576.1| hypothetical protein EgrG_001065300 [Echinococcus granulosus]	7e-12	1
					Treg_005711	gi|226487582|emb|CAX74661.1| Dehydrogenase/reductase SDR family member 1 [Schistosoma japonicum]	7e-74	1
					Treg_005606	NO HIT		1
					Treg_012771	gi|256074793|ref|XP_002573707.1| tumor necrosis factor induced protein [Schistosoma mansoni]gi|353230723|emb|CCD77140.1| putative tumor necrosis factor induced protein [Schistosoma mansoni]	2e-34	1
					Treg_005020	gi|353230560|emb|CCD76977.1| hypothetical protein Smp_139910 [Schistosoma mansoni]	9e-11	1
					Treg_005942	gi|350644795|emb|CCD60502.1| ankyrin repeat and fyve domain containing,putative [Schistosoma mansoni]	0	1
					Treg_019492	NO HIT		1
					Treg_005807	gi|226490162|emb|CAX69323.1| Leishmanolysin homolog precursor [Schistosoma japonicum]	1e-116	1
					Treg_009938	NO HIT		1
					Treg_011905	NO HIT		1
					Treg_012021	gi|353230776|emb|CCD77193.1| hypothetical protein Smp_212170 [Schistosoma mansoni]	8e-35	1
					Treg_012066	NO HIT		1
					Treg_013026	NO HIT		1
					Treg_013236	gi|353231484|emb|CCD77902.1| hypothetical protein Smp_143620 [Schistosoma mansoni]	9e-23	1
					Treg_013469	NO HIT		1
					Treg_013499	NO HIT		1
					Treg_013712	NO HIT		1
					Treg_013803	gi|76155132|gb|AAX26374.2| SJCHGC03806 protein [Schistosoma japonicum]	5e-18	1
					Treg_013844	NO HIT		1
					Treg_013957	NO HIT		1
					Treg_013984	gi|353230054|emb|CCD76225.1| hypothetical protein Smp_148620 [Schistosoma mansoni]	5e-07	1
					Treg_014490	NO HIT		1
					Treg_018093	gi|360043034|emb|CCD78446.1| putative suppression of tumorigenicity [Schistosoma mansoni]	3e-07	1
					Treg_018683	NO HIT		1
					Treg_018897	NO HIT		1
					Treg_020117	gi|556521274|emb|CDJ24559.1| expressed conserved protein [Echinococcus granulosus]	1e-09	1
					Treg_002003	gi|256076785|ref|XP_002574690.1| tropomyosin [Schistosoma mansoni]gi|360045319|emb|CCD82867.1| putative tropomyosin [Schistosoma mansoni]	2e-07	1
					Treg_016306	br:ko03032	K11088	1
					Treg_003377	NO HIT		1
					Treg_005119	gi|256081032|ref|XP_002576778.1| hypothetical protein [Schistosoma mansoni]gi|353232387|emb|CCD79742.1| hypothetical protein Smp_151450 [Schistosoma mansoni]	8e-22	1
					Treg_006101	NO HIT		1
					Treg_011436	NO HIT		1
					Treg_011836	gi|256078568|ref|XP_002575567.1| hypothetical protein [Schistosoma mansoni]gi|353232338|emb|CCD79693.1| hypothetical protein Smp_145030 [Schistosoma mansoni]	1e-25	1
					Treg_011937	NO HIT		1
					Treg_012204	NO HIT		1
					Treg_012427	NO HIT		1
					Treg_012779	NO HIT		1
					Treg_013835	NO HIT		1
					Treg_014099	gi|358342862|dbj|GAA50278.1| putative IQ motif and ankyrin repeat domain-containing protein LOC642574 [Clonorchis sinensis]	3e-19	1
					Treg_015052	NO HIT		1
					Treg_019116	NO HIT		1
					Treg_019497	NO HIT		1
					Treg_019854	NO HIT		1
