# Supplementary material for: Comparative Transcriptomic Exploration Reveals Unique Molecular Adaptations of Neuropathogenic Trichobilharzia to Invade and Parasitize Its Avian Definitive Host
Source: PLoS Negl Trop Dis. 2016 Feb 10;10(2):e0004406. doi: 10.1371/journal.pntd.0004406 (PMC4749378; doi:10.1371/journal.pntd.0004406)
Supplement: S9 Table — Sorted in descending order based on log2-fold change of differential transcription. (XLSX) [file pntd.0004406.s009.xlsx]

## Sheet: S9 Schistosomula upregulated
	S9 Table. Summary of transcripts upregulated in the schistosomulum stage of Trichobilharzia regenti based on read mapping to (consensus) transcriptome, using National Center for Biotechnology Information (NCBI) annotation. Sorted in descending order based on log2-fold change of differential transcription.
		Expected counts based on RSEM
		Cercariae replicates				Schistosomula replicates
	Transcript ID	C1	C2	C3	C4	S1	S2	S3	S4	Log2 fold change	False discovery rate	NCBI annotation
	Treg_007215	0	0	0	0	6195	7395	9649	6306	16.5	1.7e-185	NO HIT
	Treg_015087	0	0	0	0	4662	5499	7068	5497	15	9.67e-148	gi|353232479|emb|CCD79834.1| hypothetical protein Smp_194910 [Schistosoma mansoni]
	Treg_006410	0	0	0	0	3093.5	3189.6	3733	4334.9	15	1.13e-118	NO HIT
	Treg_006851	0	0	0	0	3578.9	3996	3884.3	3418.9	14.4	1.07e-157	gi|489236049|ref|WP_003144328.1| peptidase M26 [Gemella haemolysans]gi|241864336|gb|EER68714.1| Gram-positive signal peptide protein, YSIRK family [Gemella haemolysans ATCC 10379]
	Treg_006064	0	0	0	0	2587.1	2834.8	2987.3	2270.9	14.3	2.67e-152	gi|256087061|ref|XP_002579697.1| hypothetical protein [Schistosoma mansoni]gi|350855260|emb|CAZ35935.2| MEG-4 (10.3) family [Schistosoma mansoni]
	Treg_014548	0	0	0	0	2318.3	2526.6	3537.2	2052.3	14.2	2.22e-126	NO HIT
	Treg_020247	0	0	0	0	1618.1	1797.5	2149.3	1522.3	13.6	1.67e-124	gi|55793949|gb|AAV65885.1| cathepsin B1 isotype 5 precursor [Trichobilharzia regenti]
	Treg_015412	0	0	0	0	1199	1377	1190	1526	13.3	8.48e-128	gi|555955168|ref|XP_005889743.1| PREDICTED: beta-galactosidase-1-like protein isoform X2 [Bos mutus]
	Treg_015334	1	0	0	0	4875.9	5943.7	7041.8	6464.5	12.8	5.01e-157	gi|56757485|gb|AAW26910.1| SJCHGC06873 protein [Schistosoma japonicum]
	Treg_015853	0	0	0	0	740	796	1109	865	12.8	7.6e-116	gi|195729971|gb|ACG50796.1| cathepsin B1 [Trichobilharzia szidati]
	Treg_008400	0	0	0	0	1152.9	1319.7	1929.8	1634	12.7	1.35e-99	NO HIT
	Treg_009334	0	0	0	1	907	1106	1180	1138	12.7	5.54e-119	gi|256078798|ref|XP_002575681.1| hypothetical protein [Schistosoma mansoni]gi|360044193|emb|CCD81740.1| hypothetical protein Smp_043390 [Schistosoma mansoni]
	Treg_006699	0	0	0	0	1002.9	1097.7	1007.4	794.7	12.7	1.18e-114	gi|256087711|ref|XP_002580008.1| hypothetical protein [Schistosoma mansoni]gi|353231322|emb|CCD77740.1| MEG-8 family [Schistosoma mansoni]
	Treg_006885	0	0	0	0	771	617	1082.5	518.1	12.6	1.42e-87	gi|226471160|emb|CAX70661.1| Saposin B domain-containing protein [Schistosoma japonicum]
	Treg_008899	0	0	0	0	840	978	967	720	12.5	7.78e-111	gi|4099279|gb|AAD00565.1| precursor anti-coagulant SAP-1 [Schistosoma haematobium]
	Treg_007673	0	1	0	0	1127	1562	1523	1097	12.5	2.94e-108	gi|226467490|emb|CAX69621.1| DM9 domain-containing protein [Schistosoma japonicum]
	Treg_007426	0	0	0	0	735	701	731	544	12.5	5.96e-108	NO HIT
	Treg_006736	0	0	0	0	1395	1718	1708	1179	12.4	8.15e-108	NO HIT
	Treg_015738	0	0	0	0	578.8	612.3	618	544	12.3	2.77e-110	NO HIT
	Treg_006063	0	0	0	0	563.9	646.2	630.7	464.1	12.3	1.77e-104	gi|256087061|ref|XP_002579697.1| hypothetical protein [Schistosoma mansoni]gi|350855260|emb|CAZ35935.2| MEG-4 (10.3) family [Schistosoma mansoni]
	Treg_010740	0	0	0	0	214	373	432	411	12.3	8.78e-89	NO HIT
	Treg_009554	0	0	0	1	857	1084	1176	1114	12.1	1.84e-102	gi|256074029|ref|XP_002573329.1| subfamily A1A unassigned peptidase (A01 family) [Schistosoma mansoni]gi|360043457|emb|CCD78870.1| subfamily A1A unassigned peptidase (A01 family) [Schistosoma mansoni]
	Treg_006357	0	0	0	0	1064	1385	1110	1282	11.9	4.19e-94	NO HIT
	Treg_006834	0	0	0	0	451.4	394.6	459.4	412.2	11.9	3.85e-88	NO HIT
	Treg_015093	0	0	0	0	738	993	1046	995	11.8	6.02e-94	gi|256074029|ref|XP_002573329.1| subfamily A1A unassigned peptidase (A01 family) [Schistosoma mansoni]gi|360043457|emb|CCD78870.1| subfamily A1A unassigned peptidase (A01 family) [Schistosoma mansoni]
	Treg_008130	0	0	0	0	343	420	514	350	11.8	1.52e-84	gi|505855605|ref|XP_004621212.1| PREDICTED: amyloid beta A4 protein [Sorex araneus]
	Treg_007274	0	0	0	0	664	973	940	880	11.8	2.41e-90	gi|256074029|ref|XP_002573329.1| subfamily A1A unassigned peptidase (A01 family) [Schistosoma mansoni]gi|360043457|emb|CCD78870.1| subfamily A1A unassigned peptidase (A01 family) [Schistosoma mansoni]
	Treg_008408	0	0	1	0	508	638	631	553	11.7	8.82e-93	gi|56757013|gb|AAW26678.1| SJCHGC01821 protein [Schistosoma japonicum]
	Treg_008779	0	0	0	0	386	364	448	338	11.7	9.58e-81	gi|226468470|emb|CAX69912.1| hypothetical protein [Schistosoma japonicum]gi|226468472|emb|CAX69913.1| hypothetical protein [Schistosoma japonicum]
	Treg_017590	0	0	0	0	486	632	701	460	11.7	3.31e-78	NO HIT
	Treg_007076	0	0	0	0	997	897	1042	831	11.6	4.39e-86	NO HIT
	Treg_009652	0	0	1	1	436	513	673	615	11.5	3.02e-73	gi|358342386|dbj|GAA49862.1| multidrug resistance-associated protein 4 [Clonorchis sinensis]
	Treg_014510	0	0	0	0	322.8	375.4	418	254.1	11.5	1.99e-72	NO HIT
	Treg_010038	0	0	1	1	414	631	463	553	11.5	2.47e-76	gi|256087171|ref|XP_002579749.1| zinc finger protein [Schistosoma mansoni]gi|360042836|emb|CCD78246.1| putative zinc finger protein [Schistosoma mansoni]
	Treg_008925	0	0	0	0	649.8	186.8	1186.2	857	11.4	1.1e-31	gi|529426363|ref|XP_005233014.1| PREDICTED: cytosolic phospholipase A2 gamma-like [Falco peregrinus]
	Treg_006700	0	0	0	0	864.2	849.3	700.6	580.3	11.4	2.86e-73	NO HIT
	Treg_016382	0	1	0	0	441	412	540	488	11.3	1.85e-71	gi|256081696|ref|XP_002577104.1| protein-l-isoaspartate o-methyltransferase [Schistosoma mansoni]gi|353232695|emb|CCD80050.1| putative protein-l-isoaspartate o-methyltransferase [Schistosoma mansoni]
	Treg_008640	0	0	0	0	382.7	427.3	406	338.4	11.2	2.39e-72	gi|226468440|emb|CAX69897.1| Protein FAM82B [Schistosoma japonicum]
	Treg_015703	0	0	0	0	384.7	471.3	635.3	537.6	11.2	2.01e-64	gi|256074029|ref|XP_002573329.1| subfamily A1A unassigned peptidase (A01 family) [Schistosoma mansoni]gi|360043457|emb|CCD78870.1| subfamily A1A unassigned peptidase (A01 family) [Schistosoma mansoni]
	Treg_016628	0	0	0	0	341.4	243.3	543	370.1	11.2	3.41e-47	NO HIT
	Treg_020390	0	0	0	0	491.5	622.5	693.1	625.6	11.1	4.46e-70	gi|56757485|gb|AAW26910.1| SJCHGC06873 protein [Schistosoma japonicum]
	Treg_017035	0	0	0	0	230	235	318	250	11.1	1.15e-64	gi|56753225|gb|AAW24822.1| SJCHGC00527 protein [Schistosoma japonicum]
	Treg_016296	0	0	0	0	456	376	463	348	11	1.91e-55	gi|226471232|emb|CAX70697.1| l-isoaspartyl protein carboxyl methyltransferase [Schistosoma japonicum]
	Treg_015399	0	0	0	0	503.2	430.8	425	421	11	4.35e-60	gi|296244676|gb|ADH02196.1| MEG 3.1 isoform 1 [Schistosoma mansoni]
	Treg_006008	0	0	0	0	341	424.9	528.7	493.2	11	1.64e-59	gi|256080836|ref|XP_002576682.1| beta-hexosaminidase B [Schistosoma mansoni]gi|353232557|emb|CCD79912.1| putative beta-hexosaminidase B [Schistosoma mansoni]
	Treg_009447	0	0	0	0	122	128	141	130	11	2.15e-66	NO HIT
	Treg_008924	0	0	0	0	487.2	99.2	838.9	614	11	4.35e-24	gi|529426363|ref|XP_005233014.1| PREDICTED: cytosolic phospholipase A2 gamma-like [Falco peregrinus]
	Treg_006164	0	0	0	0	204.9	229.8	349.7	404.9	11	1.32e-47	gi|226472728|emb|CAX71050.1| Saposin-like,IPR008139 Saposin B,domain-containing protein [Schistosoma japonicum]gi|226472736|emb|CAX71054.1| Saposin-like,IPR008139 Saposin B,domain-containing protein [Schistosoma japonicum]
	Treg_015294	0	0	0	0	344	324.7	616.1	321.1	11	8.09e-44	gi|55793951|gb|AAV65886.1| cathepsin B1 isotype 6 precursor [Trichobilharzia regenti]
	Treg_008049	0	0	0	0	236	234	255	224	10.9	1.1e-63	NO HIT
	Treg_016138	0	0	0	0	485.1	395.9	649.3	460.2	10.9	2.04e-55	NO HIT
	Treg_008641	0	0	0	0	341.3	344.1	350.7	257.3	10.9	5.92e-58	gi|256075232|ref|XP_002573924.1| Protein FAM82B [Schistosoma mansoni]gi|238659115|emb|CAZ30157.1| Protein FAM82B, putative [Schistosoma mansoni]
	Treg_014859	0	0	0	0	308.9	432.2	265.7	419.4	10.8	2.76e-46	gi|298204355|gb|ADI61826.1| endonuclease-reverse transcriptase [Bombyx mori]
	Treg_014861	0	0	0	0	155.8	308.3	208.7	167.1	10.7	8.74e-50	NO HIT
	Treg_016883	0	0	0	0	218	256	290	248	10.7	1.77e-57	NO HIT
	Treg_009225	0	0	0	0	189	252.6	221.2	141	10.7	5.54e-49	NO HIT
	Treg_010776	0	0	0	0	236	318	254	293	10.6	6.05e-54	gi|256087207|ref|XP_002579766.1| protein tyrosine phosphatase [Schistosoma mansoni]gi|353229997|emb|CCD76168.1| putative protein tyrosine phosphatase [Schistosoma mansoni]
	Treg_007894	0	0	0	1	1260.9	1507	1669	1259.3	10.6	9.21e-117	gi|256070802|ref|XP_002571731.1| venom allergen-like (VAL) protein 12 [Schistosoma mansoni]gi|82659455|gb|ABB88844.1| venom allergen-like protein 12 [Schistosoma mansoni]gi|360043477|emb|CCD78890.1| venom allergen-like (VAL) protein 12 [Schistosoma mansoni]
	Treg_007266	0	0	0	0	168	152	272	158	10.6	1.99e-42	NO HIT
	Treg_009964	0	0	0	0	72	71	119	104	10.5	1.72e-44	NO HIT
	Treg_006045	0	0	0	0	252.1	290.6	149.7	303.1	10.5	3.42e-36	NO HIT
	Treg_007041	0	0	0	0	321.3	458.3	474.4	356.6	10.5	4.89e-50	gi|256075692|ref|XP_002574151.1| subfamily A1A unassigned peptidase (A01 family) [Schistosoma mansoni]
	Treg_009138	0	0	1	0	304.8	322.4	266.6	339	10.5	5.26e-47	NO HIT
	Treg_006478	0	0	0	0	184.2	195.5	187.8	104.1	10.4	2.47e-39	gi|256072797|ref|XP_002572720.1| guanine-nucleotide-exchange-factor [Schistosoma mansoni]gi|353229086|emb|CCD75257.1| putative guanine-nucleotide-exchange-factor [Schistosoma mansoni]
	Treg_012434	0	0	0	0	220	256	191	297	10.4	5.49e-42	NO HIT
	Treg_020191	0	0	1	0	1063.1	1261	1539.6	1306.1	10.4	5.49e-112	gi|256080836|ref|XP_002576682.1| beta-hexosaminidase B [Schistosoma mansoni]gi|353232557|emb|CCD79912.1| putative beta-hexosaminidase B [Schistosoma mansoni]
	Treg_007052	1	0	0	0	1833	2723	2359	3014	10.4	5.77e-147	gi|60602404|gb|AAX27659.1| unknown [Schistosoma japonicum]
	Treg_009837	0	0	0	0	211	256	308	313	10.4	1.47e-44	gi|256080836|ref|XP_002576682.1| beta-hexosaminidase B [Schistosoma mansoni]gi|353232557|emb|CCD79912.1| putative beta-hexosaminidase B [Schistosoma mansoni]
	Treg_011648	0	0	0	0	209	154	242	210	10.4	5.37e-41	gi|256085019|ref|XP_002578722.1| hypothetical protein [Schistosoma mansoni]gi|350645855|emb|CCD59459.1| hypothetical protein Smp_075400.1 [Schistosoma mansoni]
	Treg_007118	0	0	0	0	153	236	217	223	10.4	7.37e-47	gi|256080836|ref|XP_002576682.1| beta-hexosaminidase B [Schistosoma mansoni]gi|353232557|emb|CCD79912.1| putative beta-hexosaminidase B [Schistosoma mansoni]
	Treg_007183	0	0	0	6	3305.6	3100.3	3251.9	3483.7	10.3	9.38e-141	gi|56753800|gb|AAW25097.1| SJCHGC06635 protein [Schistosoma japonicum]
	Treg_020371	0	0	0	0	316.4	381.2	398.3	344.7	10.3	9.4e-48	gi|360043450|emb|CCD78863.1| subfamily A1A unassigned peptidase (A01 family) [Schistosoma mansoni]
	Treg_010029	0	0	0	0	67	81	85	68	10.3	4.08e-47	NO HIT
	Treg_009751	0	0	0	0	206.9	150.1	239	220.3	10.1	3.89e-35	gi|256077851|ref|XP_002575213.1| hypothetical protein [Schistosoma mansoni]
	Treg_014817	2	0	1	3	2303	2419	3376	2768	10	7.12e-132	gi|226471234|emb|CAX70698.1| l-isoaspartyl protein carboxyl methyltransferase [Schistosoma japonicum]
	Treg_015776	3	1	1	3	2342	2650	2431	2416	10	6.86e-147	gi|56755075|gb|AAW25717.1| SJCHGC01839 protein [Schistosoma japonicum]
	Treg_008792	0	0	1	2	733	1070	788	911	10	1.05e-103	gi|256080142|ref|XP_002576342.1| protein kinase [Schistosoma mansoni]
	Treg_020246	0	0	0	0	2251.5	2267.7	2636.2	2567.1	10	1.73e-121	gi|256080836|ref|XP_002576682.1| beta-hexosaminidase B [Schistosoma mansoni]gi|353232557|emb|CCD79912.1| putative beta-hexosaminidase B [Schistosoma mansoni]
	Treg_006310	1	2	2	3	2614	3079	3431	2977	9.9	3.76e-154	gi|56757485|gb|AAW26910.1| SJCHGC06873 protein [Schistosoma japonicum]
	Treg_006644	0	0	0	0	60.7	173.4	114.7	181.2	9.9	8.24e-33	gi|256082622|ref|XP_002577553.1| E1b-55kD-associated protein [Schistosoma mansoni]
	Treg_006265	4	0	0	2	3530	3181	4328	3059	9.8	3.21e-151	gi|256089392|ref|XP_002580794.1| cationic amino acid transporter [Schistosoma mansoni]
	Treg_017182	0	0	0	0	181	154	203	137	9.8	2.73e-32	NO HIT
	Treg_007072	0	0	0	0	198.4	85.2	198.7	64.8	9.8	3.22e-19	NO HIT
	Treg_008896	0	0	0	0	175	112	145	123	9.8	1.63e-29	NO HIT
	Treg_010747	0	0	0	0	37	52	76	47	9.8	4.43e-30	gi|256079411|ref|XP_002575981.1| Cadmium metallothionein precursor (MT-Cd) (Cd-MT) [Schistosoma mansoni]gi|353233114|emb|CCD80469.1| Hypothetical Schistosoma spp. protein UPF0506 [Schistosoma mansoni]
	Treg_017039	0	0	0	0	195	196	188	244	9.8	1.28e-32	NO HIT
	Treg_014507	1.8	1	0	0	1754.9	1626.5	2387.3	1294.2	9.7	6.47e-104	gi|296244696|gb|ADH02206.1| MEG 3.2 isoform 8 [Schistosoma mansoni]
	Treg_015078	1	0	0	0.4	1114.9	1551.2	1656.7	1289.9	9.7	3.39e-113	gi|256080836|ref|XP_002576682.1| beta-hexosaminidase B [Schistosoma mansoni]gi|353232557|emb|CCD79912.1| putative beta-hexosaminidase B [Schistosoma mansoni]
	Treg_008394	0	0	0	0	154	175	232	213	9.7	4.11e-33	gi|256080836|ref|XP_002576682.1| beta-hexosaminidase B [Schistosoma mansoni]gi|353232557|emb|CCD79912.1| putative beta-hexosaminidase B [Schistosoma mansoni]
	Treg_006418	8	1	3	2	2838	3168	3058	3004	9.7	3.27e-138	NO HIT
	Treg_011141	0	0	0	0	156	178	220	215	9.7	3.26e-31	gi|308196354|gb|ADO17526.1| alpha 1,3 fucosyltransferase F [Schistosoma mansoni]
	Treg_020397	0	0	0	0	122	171	138	183	9.7	1.05e-30	NO HIT
	Treg_012030	0	0	0	0	44	56	38	53	9.7	2.92e-32	NO HIT
	Treg_011744	0	0	0	0	41	53	49	48	9.7	9.38e-34	gi|358337934|dbj|GAA38449.2| zinc finger protein basonuclin-2 [Clonorchis sinensis]
	Treg_011031	0	0	0	0	103.1	101.5	80.3	113	9.6	7.05e-30	gi|256070748|ref|XP_002571704.1| metacaspase 2 [Schistosoma mansoni]gi|350646391|emb|CCD58950.1| metacaspase 2, putative [Schistosoma mansoni]
	Treg_008970	0	0	1	0	325	453	578	484	9.6	2.42e-83	gi|358331503|dbj|GAA42795.2| legumain, partial [Clonorchis sinensis]
	Treg_009114	1	0	0	0	148	149	129	143	9.6	2.5e-30	gi|358340779|dbj|GAA48605.1| cysteine rich protein 61 [Clonorchis sinensis]
	Treg_020547	0	0	0	0	195.9	215.9	264.9	213	9.5	3.79e-31	gi|256086787|ref|XP_002579569.1| hypothetical protein [Schistosoma mansoni]
	Treg_017293	0	0	0	0	75	102	144	146	9.5	1.26e-25	gi|558137362|ref|XP_006109687.1| PREDICTED: LOW QUALITY PROTEIN: tubulin, alpha 1c [Myotis lucifugus]
	Treg_006034	0	0	0	0	105.6	82.2	103.4	41.4	9.5	2.94e-27	NO HIT
	Treg_017779	0	0	0	0	96	142	95	135	9.5	3.54e-29	NO HIT
	Treg_006710	0	0	0	0	64.6	100	110.1	90.7	9.5	1.87e-29	gi|76156011|gb|AAX27252.2| SJCHGC03164 protein [Schistosoma japonicum]
	Treg_009102	0	1	2	0	559	713	762	675	9.5	4.52e-93	gi|358341540|dbj|GAA49189.1| cap-specific mRNA (nucleoside-2'-O-)-methyltransferase 1 [Clonorchis sinensis]
	Treg_015386	2	4	0	0	2142.2	2497.3	2638.2	2476.2	9.5	2.32e-138	NO HIT
	Treg_014591	0	0	0	0	74.3	49.1	273.6	24.2	9.4	9.35e-12	gi|226472728|emb|CAX71050.1| Saposin-like,IPR008139 Saposin B,domain-containing protein [Schistosoma japonicum]gi|226472736|emb|CAX71054.1| Saposin-like,IPR008139 Saposin B,domain-containing protein [Schistosoma japonicum]
	Treg_020723	0	0	0	0	511.5	670.3	545.9	399.7	9.4	6.15e-82	NO HIT
	Treg_010984	0	0	0	0	29	48	42	42	9.4	1.38e-29	gi|349923585|dbj|GAA34935.1| proteasome activator subunit 3 [Clonorchis sinensis]
	Treg_017879	0	0	0	0	184	384	651	413	9.4	9.63e-49	gi|226471536|emb|CAX70849.1| hypotheticial protein [Schistosoma japonicum]
	Treg_011556	0	0	0	0	30	42	42	36	9.3	3.63e-29	NO HIT
	Treg_006711	0	0	0	0	72.4	82	89.9	91.3	9.3	4.94e-29	NO HIT
	Treg_018546	0	0	0	0	115	170	152	117	9.3	7.1e-29	gi|257206294|emb|CAX82798.1| Large neutral amino acids transporter small subunit 2 [Schistosoma japonicum]
	Treg_016212	1	0	0	0	172	155	183	122	9.3	1.36e-26	gi|226471234|emb|CAX70698.1| l-isoaspartyl protein carboxyl methyltransferase [Schistosoma japonicum]
	Treg_007182	4	2	4	0	1881.3	2319.5	2295.5	1455.6	9.3	1.51e-110	gi|56753800|gb|AAW25097.1| SJCHGC06635 protein [Schistosoma japonicum]
	Treg_014825	0	0	0	0	114	121.1	66.4	91.4	9.3	1.98e-23	gi|56753971|gb|AAW25178.1| SJCHGC09526 protein [Schistosoma japonicum]
	Treg_016139	0	0	0	0	151.3	106.9	150.4	108.4	9.3	1.42e-23	NO HIT
	Treg_016278	0	0	0	0	104	96	122	140	9.2	5.62e-24	NO HIT
	Treg_010176	0	0	0	0	134.9	112.6	167.7	89.9	9.2	3.22e-23	NO HIT
	Treg_015340	1	0	0	0	596	882	1047	714	9.2	1.55e-77	NO HIT
	Treg_010155	0	0	0	0	108	97	167	169	9.2	5.41e-23	NO HIT
	Treg_012049	0	0	0	0	26	41	44	25	9.2	1.28e-24	gi|256082571|ref|XP_002577528.1| dhand [Schistosoma mansoni]
	Treg_020259	2.6	0	1.4	1.3	3434.3	3736.3	4904.5	3636.6	9.1	6.04e-138	gi|226478072|emb|CAX72729.1| Prostatic acid phosphatase precursor [Schistosoma japonicum]
	Treg_011629	0	0	0	0	79	92	152	124	9.1	2.23e-21	NO HIT
	Treg_010162	0	0	0	0	86	142	173	143	9.1	4.44e-24	gi|56753951|gb|AAW25168.1| SJCHGC09541 protein [Schistosoma japonicum]
	Treg_014502	0	0	0	0	156	119	174	84	9.1	7.74e-22	NO HIT
	Treg_016606	0	0	0	0	174	41	70	120	9.1	9.49e-14	NO HIT
	Treg_010119	1	1	0	2	850	706	966	779	9.1	1.21e-89	gi|226471228|emb|CAX70695.1| l-isoaspartyl protein carboxyl methyltransferase [Schistosoma japonicum]
	Treg_007404	2	2	3	5	2467	3707	4058	3827	9.1	2.19e-135	gi|56752609|gb|AAW24518.1| SJCHGC06223 protein [Schistosoma japonicum]
	Treg_009354	0	0	0	0	70.8	73.6	80.3	52.7	9.1	6.1e-24	NO HIT
	Treg_011858	0	0	0	0	24	24	29	41	9	1.05e-21	gi|56757085|gb|AAW26714.1| SJCHGC07919 protein [Schistosoma japonicum]
	Treg_014534	7.2	4	2	5.7	2820.6	2785.4	4368.9	3169.1	9	7.5e-121	gi|55793951|gb|AAV65886.1| cathepsin B1 isotype 6 precursor [Trichobilharzia regenti]
	Treg_006302	0	0	0	3	956.9	1085.6	1200.2	1202.4	9	1.97e-100	gi|56757485|gb|AAW26910.1| SJCHGC06873 protein [Schistosoma japonicum]
	Treg_016775	2	1	1	0	916.6	1165.1	1246.5	1012.4	9	3.97e-110	gi|256070804|ref|XP_002571732.1| venom allergen-like (VAL) 8 protein [Schistosoma mansoni]gi|360043476|emb|CCD78889.1| venom allergen-like (VAL) 8 protein [Schistosoma mansoni]
	Treg_017455	0	0	0	0	63.6	81.9	72.5	45.8	9	1.83e-21	gi|360045035|emb|CCD82583.1| hypothetical protein Smp_154480 [Schistosoma mansoni]
	Treg_009879	0	0	0	0	20	28	24	40	8.9	3.02e-21	gi|256072768|ref|XP_002572706.1| glucose transport protein [Schistosoma mansoni]gi|407041|gb|AAA19731.1| glucose transport protein [Schistosoma mansoni]gi|353231052|emb|CCD77470.1| putative glucose transport protein [Schistosoma mansoni]
	Treg_016993	0	0	0	0	95	107	128	101	8.9	5.19e-24	NO HIT
	Treg_017620	0	0	0	0	94	52	87	72	8.9	1.3e-19	gi|256076540|ref|XP_002574569.1| phospholipase A [Schistosoma mansoni]gi|360043772|emb|CCD81318.1| phosphatidylcholine-sterol acyltransferase (lecithin-cholesterol acyltransferase)/ Phospholipase A [Schistosoma mansoni]
	Treg_010668	1	0	0	0	217	321	332	348	8.9	1.33e-68	gi|56758784|gb|AAW27532.1| SJCHGC00969 protein [Schistosoma japonicum]
	Treg_006833	0	0	0	0	24.6	20.4	33.6	29.8	8.9	2.13e-21	NO HIT
	Treg_010049	0	0	0	0	92	106	141	91	8.9	3.19e-22	NO HIT
	Treg_017008	1	0	0	2	819	1077	1198	757	8.9	1.91e-106	NO HIT
	Treg_011749	0	0	0	0	23	31	56	50	8.9	1.77e-21	gi|256081132|ref|XP_002576827.1| hypothetical protein [Schistosoma mansoni]gi|350646122|emb|CCD59224.1| hypothetical protein Smp_151750 [Schistosoma mansoni]
	Treg_006368	11	4	1	20	6140	7174	7675	7376	8.9	2.69e-100	gi|226478072|emb|CAX72729.1| Prostatic acid phosphatase precursor [Schistosoma japonicum]
	Treg_014764	0	0	0	0	143.5	85	133.9	81.4	8.9	1.53e-18	NO HIT
	Treg_011206	0	0	0	0	42	69	69	67	8.9	2.61e-21	gi|256072510|ref|XP_002572578.1| late embryogenesis abundant protein [Schistosoma mansoni]
	Treg_010470	0	0	0	0	62	89	69	80	8.9	2.61e-23	gi|56756749|gb|AAW26546.1| SJCHGC04922 protein [Schistosoma japonicum]
	Treg_008093	0	0	0	0	54	55	65	72	8.9	3.58e-21	NO HIT
	Treg_015882	0	0	0	0	92	109	127	72	8.8	3.41e-21	NO HIT
	Treg_006356	1	0	0	0	288.8	407.3	363.7	350.3	8.8	7.77e-74	NO HIT
	Treg_009903	0	0	0	0	64.8	104	62.4	66.3	8.8	2.73e-21	NO HIT
	Treg_016590	1	0	0	0	684	667	611	477	8.8	1.61e-59	NO HIT
	Treg_018623	0	0	0	0	56	88	61	85	8.8	2.74e-21	NO HIT
	Treg_009184	0	0	0	0	56	72	51	62	8.8	9.65e-22	gi|256087689|ref|XP_002579997.1| glial cells missing related [Schistosoma mansoni]
	Treg_006930	1	1	0	2	1065	1456	1559	959	8.8	4.25e-117	gi|226477664|emb|CAX72472.1| hypothetical protein [Schistosoma japonicum]
	Treg_017618	0	0	0	0	96	135	118	67	8.8	5.34e-20	NO HIT
	Treg_006200	24	12	22	16	14106	16212	16147	14563	8.8	9.23e-172	gi|76157529|gb|AAX28424.2| SJCHGC07500 protein [Schistosoma japonicum]
	Treg_018188	0	0	0	0	82	75	117	100	8.7	6.53e-20	NO HIT
	Treg_011086	0	0	0	0	110	95	94	90	8.7	1.14e-20	gi|56755075|gb|AAW25717.1| SJCHGC01839 protein [Schistosoma japonicum]
	Treg_014939	0	0	0	0	38.1	63.7	71.9	52.7	8.7	1.68e-20	gi|60691530|gb|AAX30572.1| SJCHGC05194 protein [Schistosoma japonicum]
	Treg_015218	0	0	0	0	1277.7	1426.1	1007.4	1176	8.7	2.93e-87	NO HIT
	Treg_017241	0	0	0	0	51.9	42.6	76.8	47.3	8.7	3.86e-18	NO HIT
	Treg_007177	0	0	1	0	65.8	117.7	71.6	113.9	8.6	1.97e-17	NO HIT
	Treg_016122	0	0	0	0	32.7	55.4	69.6	54	8.6	3.64e-18	gi|76155815|gb|AAX27089.2| SJCHGC03841 protein [Schistosoma japonicum]
	Treg_016603	0	0	0	0	44	55	54	58	8.6	3.16e-20	NO HIT
	Treg_007071	1	0	1	1	687.7	1035	597.3	785.4	8.6	3.11e-92	NO HIT
	Treg_006450	11	3	4	14	8168.3	8812.4	10917.5	8698.2	8.6	2.44e-148	gi|56752921|gb|AAW24672.1| SJCHGC02783 protein [Schistosoma japonicum]
	Treg_009601	0	0	0	0	54	58	78	51	8.6	1.4e-19	NO HIT
	Treg_017916	0	0	0	0	67	107	90	88	8.6	1.46e-19	gi|256090438|ref|XP_002581197.1| hypothetical protein [Schistosoma mansoni]gi|238667048|emb|CAZ37436.1| hypothetical protein Smp_180190 [Schistosoma mansoni]
	Treg_015938	1	0	0	1	578.1	718.2	860.2	795.8	8.5	2.03e-85	gi|56757485|gb|AAW26910.1| SJCHGC06873 protein [Schistosoma japonicum]
	Treg_008726	0	0	0	0	56	86	105	94	8.5	1.48e-17	NO HIT
	Treg_012333	1	0	1	0	66	93	105	107	8.5	4.65e-19	gi|353232110|emb|CCD79465.1| hypothetical protein Smp_160680 [Schistosoma mansoni]
	Treg_008508	0	0	0	0	83	80.8	150.5	117.1	8.5	1.32e-17	NO HIT
	Treg_014928	0	0	0	0	63.7	105.6	72.5	114.8	8.5	6.6e-17	gi|256093010|ref|XP_002582170.1| adenosine deaminase [Schistosoma mansoni]gi|353228804|emb|CCD74975.1| putative adenosine deaminase [Schistosoma mansoni]
	Treg_016592	2	3	0	3	1050	1400	1214	1230	8.4	5.35e-121	gi|76156087|gb|AAX27321.2| SJCHGC02398 protein [Schistosoma japonicum]
	Treg_015400	0	0	0	0	105.7	106	105	92.4	8.4	9.56e-19	gi|256080836|ref|XP_002576682.1| beta-hexosaminidase B [Schistosoma mansoni]gi|353232557|emb|CCD79912.1| putative beta-hexosaminidase B [Schistosoma mansoni]
	Treg_008946	0	1	0	1	921	834	1157	852	8.4	2.89e-115	gi|256086176|ref|XP_002579280.1| hypothetical protein [Schistosoma mansoni]gi|353230334|emb|CCD76505.1| hypothetical protein Smp_166350 [Schistosoma mansoni]
	Treg_010791	0	0	0	0	75	81	54	73	8.4	6.11e-17	NO HIT
	Treg_017077	1	0	0	0	296	410	393	314	8.3	1e-79	gi|350854627|emb|CAZ31098.2| acid phosphatase-related [Schistosoma mansoni]
	Treg_014821	0	0	0	0	44.2	166.2	118.5	68	8.3	3.57e-14	gi|350644232|emb|CCD61011.1| dynamin-associated protein, putative [Schistosoma mansoni]
	Treg_011220	0	0	0	0	46	45	35	48	8.3	5.78e-16	NO HIT
	Treg_016517	0	0	0	0	81.5	80.3	41.8	74.4	8.2	1.1e-14	gi|256084991|ref|XP_002578708.1| hypothetical protein [Schistosoma mansoni]gi|360045293|emb|CCD82841.1| hypothetical protein Smp_075290.1 [Schistosoma mansoni]
	Treg_006584	0	0	0	0	41.5	41.2	36.6	47.1	8.2	4.63e-16	gi|256090110|ref|XP_002581059.1| family C13 non-peptidase homologue (C13 family) [Schistosoma mansoni]
	Treg_015857	0	0	0	0	47	80.1	59	93	8.2	3.28e-15	NO HIT
	Treg_010065	0	0	0	0	63	49	77	57	8.2	3.94e-16	NO HIT
	Treg_016144	1.4	2	4.9	0.1	945.8	1167.5	901.3	1046.7	8.2	1.54e-105	gi|256052340|ref|XP_002569730.1| hypothetical protein [Schistosoma mansoni]gi|360043908|emb|CCD81454.1| hypothetical protein Smp_067500 [Schistosoma mansoni]
	Treg_010799	1	0	0	0	164	174	302	229	8.1	1.91e-39	gi|353231185|emb|CCD77603.1| putative cationic amino acid transporter [Schistosoma mansoni]
	Treg_010737	0	0	0	0	16.9	41.8	63.4	34.9	8.1	7.42e-12	gi|257206456|emb|CAX82856.1| hypotheticial protein [Schistosoma japonicum]gi|257206490|emb|CAX82873.1| hypotheticial protein [Schistosoma japonicum]
	Treg_017533	0	0	0	0	40.3	48.8	45.1	38	8.1	3.22e-16	NO HIT
	Treg_010806	0	0	0	0	19	9	21	6	8.1	1e-11	NO HIT
	Treg_015499	0	0	0	0	68	47	63	67	8.1	3.53e-15	NO HIT
	Treg_015036	1	2	0	11	2675.6	3446.8	3580.4	3425.9	8.1	8.35e-75	gi|350646184|emb|CCD59168.1| hemoglobinase (C13 family) [Schistosoma mansoni]
	Treg_011074	0	0	0	0	13	22	10	10	8	6.51e-14	NO HIT
	Treg_005776	0	0	0	0	51.1	84.2	75.7	55.1	8	2.42e-15	gi|256079438|ref|XP_002575994.1| hypothetical protein [Schistosoma mansoni]gi|353231246|emb|CCD77664.1| putative wd40 protein [Schistosoma mansoni]
	Treg_009658	0	0	0	0	42	85	71	48	8	8.51e-15	gi|256079874|ref|XP_002576209.1| hypothetical protein [Schistosoma mansoni]gi|353231012|emb|CCD77430.1| hypothetical protein Smp_148390 [Schistosoma mansoni]
	Treg_008735	2	0	3	5	1239	1398	1527	1470	8	1.18e-110	gi|256080836|ref|XP_002576682.1| beta-hexosaminidase B [Schistosoma mansoni]gi|353232557|emb|CCD79912.1| putative beta-hexosaminidase B [Schistosoma mansoni]
	Treg_016249	3	2	1	2	796	740	1019	1019	8	3.85e-89	gi|226471228|emb|CAX70695.1| l-isoaspartyl protein carboxyl methyltransferase [Schistosoma japonicum]
	Treg_007765	0	0	0	0	52	65	75	67	7.9	3.99e-15	NO HIT
	Treg_012246	0	0	0	0	24	37	39	44	7.9	4.1e-14	NO HIT
	Treg_011272	0	0	0	0	13	8	18	16	7.9	8.18e-14	gi|29840935|gb|AAP05936.1| similar to GenBank Accession Number M19735 beta-hexosaminidase beta-subunit in Homo sapiens [Schistosoma japonicum]
	Treg_011649	0	0	0	0	24	41	51	27	7.9	1.18e-12	NO HIT
	Treg_009746	0	0	0	0	37	28	36	39	7.9	1.19e-13	NO HIT
	Treg_016773	0	0	0	0	74	96	14	43	7.9	8.35e-10	NO HIT
	Treg_010402	0	0	0	0	23	44.1	46	26.9	7.9	5.58e-13	NO HIT
	Treg_017886	0	0	0	0	38	45	35	32	7.9	8.27e-15	gi|256079159|ref|XP_002575857.1| hypothetical protein [Schistosoma mansoni]gi|353230918|emb|CCD77335.1| hypothetical protein Smp_146610 [Schistosoma mansoni]
	Treg_009173	0	0	0	0	67	64	47	43	7.9	4.19e-13	NO HIT
	Treg_010565	0	0	2	0	239	316	320	246	7.9	6.18e-44	gi|256052624|ref|XP_002569862.1| hypothetical protein [Schistosoma mansoni]gi|360042697|emb|CCD78107.1| hypothetical protein Smp_166820 [Schistosoma mansoni]
	Treg_002798	0	0	0	0	11.6	63.3	88.6	71.1	7.9	2.44e-10	gi|256086141|ref|XP_002579263.1| ubiquitin-activating enzyme E1b [Schistosoma mansoni]gi|350645418|emb|CCD59866.1| ubiquitin-activating enzyme E1b, putative [Schistosoma mansoni]
	Treg_020722	0	0	0	0	151.5	234.2	166.1	195.5	7.9	1.16e-41	NO HIT
	Treg_011228	0	0	0	0	61.8	79.8	80.4	47.4	7.9	5.54e-14	gi|256075956|ref|XP_002574281.1| tubulin subunit epsilon [Schistosoma mansoni]
	Treg_016230	0	0	2	0	491	495	445	465	7.9	2.13e-86	NO HIT
	Treg_010462	0	1	0	0	100	121	218	153	7.9	8.07e-32	NO HIT
	Treg_010201	0	0	0	0	41.7	37	57.2	59.2	7.8	1.08e-12	gi|256086454|ref|XP_002579414.1| hypothetical protein [Schistosoma mansoni]gi|353229780|emb|CCD75951.1| hypothetical protein Smp_167250 [Schistosoma mansoni]
	Treg_011963	0	0	0	0	45	50	66	50	7.8	2.83e-14	gi|56754772|gb|AAW25571.1| SJCHGC04310 protein [Schistosoma japonicum]
	Treg_015654	1	0	2	0	396	462	503	489	7.8	3.9e-80	gi|358339638|dbj|GAA47660.1| hepatocyte nuclear factor 4 [Clonorchis sinensis]
	Treg_017878	0	0	0	0	22.3	52.3	81	50.1	7.8	1.68e-11	NO HIT
	Treg_015387	0	0	0	0	14.2	33.3	91.4	69.1	7.8	9.23e-09	NO HIT
	Treg_013277	0	0	0	0	40	52.8	59.5	57	7.8	6.25e-14	gi|256080836|ref|XP_002576682.1| beta-hexosaminidase B [Schistosoma mansoni]gi|353232557|emb|CCD79912.1| putative beta-hexosaminidase B [Schistosoma mansoni]
	Treg_015219	0	0	0	0	876.3	927.9	914.6	739	7.8	2.88e-79	NO HIT
	Treg_012251	0	0	0	0	40	58	47	56	7.7	2.31e-13	NO HIT
	Treg_015215	0	0	0	0	49	101	67	47	7.7	1.65e-33	NO HIT
	Treg_018125	0	0	0	0	42	63	54	44	7.7	1.27e-13	NO HIT
	Treg_010403	0	0	0	0	10	12.9	9	10.1	7.7	1.53e-13	NO HIT
	Treg_013084	0	0	0	0	22	38	38	41	7.7	2.02e-12	NO HIT
	Treg_011099	0	0	0	0	9	11.7	7	14	7.7	2.56e-12	NO HIT
	Treg_007893	0	0	0	0	53.2	70.2	60.1	33.6	7.7	9.1e-12	gi|256070802|ref|XP_002571731.1| venom allergen-like (VAL) protein 12 [Schistosoma mansoni]gi|82659455|gb|ABB88844.1| venom allergen-like protein 12 [Schistosoma mansoni]gi|360043477|emb|CCD78890.1| venom allergen-like (VAL) protein 12 [Schistosoma mansoni]
	Treg_012137	0	0	0	0	27	33	54	61	7.7	9.07e-11	NO HIT
	Treg_013260	0	0	0	0	4	10	13	13	7.7	2.7e-11	NO HIT
	Treg_009353	0	0	0	0	19.2	47.4	30.7	20.4	7.6	2.51e-11	NO HIT
	Treg_006202	0	0	0	0	25.7	40.8	29.8	31.6	7.6	1.74e-12	NO HIT
	Treg_010992	1	1	1	0	387	430	426	394	7.6	1.06e-59	gi|256081540|ref|XP_002577027.1| otopetrin [Schistosoma mansoni]gi|353233648|emb|CCD81002.1| putative otopetrin [Schistosoma mansoni]
	Treg_010125	1	0	0	0	161	160	156	137	7.6	2.9e-36	gi|353231756|emb|CCD79111.1| putative annexin [Schistosoma mansoni]
	Treg_006444	16	8	16	22	3962.9	5689.7	4873.7	5347.6	7.6	3.63e-143	gi|256079222|ref|XP_002575888.1| hypothetical protein [Schistosoma mansoni]gi|353232735|emb|CCD80090.1| hypothetical protein Smp_146720 [Schistosoma mansoni]
	Treg_007870	0	0	1	1	45	45	53	35	7.6	5.61e-12	gi|256052310|ref|XP_002569716.1| rna-binding protein lin-28 [Schistosoma mansoni]gi|353233154|emb|CCD80509.1| putative rna-binding protein lin-28 [Schistosoma mansoni]
	Treg_012320	0	0	0	0	34	28	30	29	7.6	1.22e-11	gi|256075057|ref|XP_002573837.1| membrane associated proteins in eicosanoid and glutathione metabolism family member [Schistosoma mansoni]gi|360044934|emb|CCD82482.1| Microsomal GST-1 [Schistosoma mansoni]
	Treg_013843	0	0	0	0	31	44	44	56	7.6	2.4e-11	NO HIT
	Treg_010966	0	0	0	0	34	50	46	37	7.6	3.7e-12	NO HIT
	Treg_010200	0	2	0	1	154	187.7	228.6	155.8	7.6	4.16e-34	gi|358341238|dbj|GAA48968.1| hypothetical protein CLF_102277 [Clonorchis sinensis]
	Treg_016200	0	0	0	2	756	663	578	301	7.5	2.26e-65	gi|353231087|emb|CCD77505.1| putative wiskott-aldrich syndrome protein [Schistosoma mansoni]
	Treg_017451	3	1	3	4	1298	1084	1500	1234	7.5	3.68e-86	gi|226471228|emb|CAX70695.1| l-isoaspartyl protein carboxyl methyltransferase [Schistosoma japonicum]
	Treg_013009	0	0	1	1	29	42	82	64	7.5	1.46e-10	gi|256087322|ref|XP_002579820.1| hypothetical protein [Schistosoma mansoni]gi|353233057|emb|CCD80412.1| hypothetical protein Smp_169930 [Schistosoma mansoni]
	Treg_011743	0	0	0	0	41	44	55	52	7.5	1.06e-11	gi|226478752|emb|CAX72871.1| C2 calcium/lipid-binding region, CaLB,IPR000008 C2 calcium-dependent membrane targeting,domain-containing protein [Schistosoma japonicum]
	Treg_007974	2	1	2	7	907	1206	1279	850	7.5	2.08e-90	gi|56757524|gb|AAW26926.1| SJCHGC05742 protein [Schistosoma japonicum]
	Treg_007409	2	2	4	5	1345	1156	1409	1140	7.5	3.31e-91	gi|256081696|ref|XP_002577104.1| protein-l-isoaspartate o-methyltransferase [Schistosoma mansoni]gi|353232695|emb|CCD80050.1| putative protein-l-isoaspartate o-methyltransferase [Schistosoma mansoni]
	Treg_009963	0	0	0	0	44	50	46	39	7.5	9.94e-12	NO HIT
	Treg_007008	0	0	0	0	27	29	33	19	7.5	1.1e-11	gi|60701385|gb|AAX31109.1| SJCHGC09824 protein [Schistosoma japonicum]
	Treg_017026	0	0	0	0	35	48	44	30	7.5	2.09e-11	NO HIT
	Treg_009069	2	0	7	2	710	1046	675	780	7.5	2.28e-82	gi|555932407|emb|CDJ09526.1| serine:threonine protein kinase NLK [Hymenolepis microstoma]
	Treg_011854	0	0	0	0	23	42	59	45	7.5	9.27e-11	NO HIT
	Treg_011722	0	0	0	0	30	23	26	24	7.5	3.09e-11	NO HIT
	Treg_015747	0	0	0	0	23.2	57.2	42	41	7.5	6.63e-11	gi|256053311|ref|XP_002570141.1| spindle assembly checkpoint component [Schistosoma mansoni]
	Treg_009865	3	0	4	1	473	677	634	579	7.5	3.99e-81	gi|256079604|ref|XP_002576076.1| cyclin B3 [Schistosoma mansoni]gi|353230826|emb|CCD77243.1| putative cyclin B3 [Schistosoma mansoni]
	Treg_014789	1	2	0	0	498.7	638.7	715.6	648.9	7.5	4.39e-66	gi|256080836|ref|XP_002576682.1| beta-hexosaminidase B [Schistosoma mansoni]gi|353232557|emb|CCD79912.1| putative beta-hexosaminidase B [Schistosoma mansoni]
	Treg_011723	0	0	0	0	6	5	16	7	7.4	1.94e-10	gi|256079612|ref|XP_002576080.1| ferritin [Schistosoma mansoni]gi|353230822|emb|CCD77239.1| putative ferritin [Schistosoma mansoni]
	Treg_011418	0	0	1	0	32	33	52	38	7.4	2.31e-11	gi|358340411|dbj|GAA48310.1| nephrocystin-4, partial [Clonorchis sinensis]
	Treg_012928	0	0	0	0	7	9	6	9	7.4	2.66e-11	NO HIT
	Treg_016332	0	0	0	0	32	51	44	37	7.4	3.17e-11	NO HIT
	Treg_010736	0	0	0	0	15.2	46.5	39.9	47.6	7.4	1.49e-09	gi|257206456|emb|CAX82856.1| hypotheticial protein [Schistosoma japonicum]gi|257206490|emb|CAX82873.1| hypotheticial protein [Schistosoma japonicum]
	Treg_010336	0	0	1	3	260	389	347	365	7.4	7.92e-51	gi|350644233|emb|CCD61012.1| hypothetical protein Smp_212030 [Schistosoma mansoni]
	Treg_005998	9	2	14	8	2431.9	2564.2	3160.5	3229.6	7.4	2.74e-102	gi|226472638|emb|CAX71005.1| hypotherical protein [Schistosoma japonicum]
	Treg_004762	0	0	0	0	8.2	12.3	4.2	5.3	7.4	1.31e-10	NO HIT
	Treg_016982	0	0	1	0	162	185	258	166	7.4	1.42e-45	gi|256085421|ref|XP_002578920.1| hypothetical protein [Schistosoma mansoni]gi|360045526|emb|CCD83074.1| hypothetical protein Smp_163930 [Schistosoma mansoni]
	Treg_007976	12	9	8	17	2888	3686	3527	2931	7.4	3.13e-139	gi|56755717|gb|AAW26037.1| unknown [Schistosoma japonicum]
	Treg_018014	0	0	0	0	29.6	48.1	49.7	42	7.4	7.88e-11	gi|256083220|ref|XP_002577847.1| ataxia telangiectasia mutated (atm) [Schistosoma mansoni]gi|360044767|emb|CCD82315.1| putative ataxia telangiectasia mutated (atm) [Schistosoma mansoni]
	Treg_017755	1	0	0	0	179	232	285	196	7.4	3.83e-33	gi|256072984|ref|XP_002572813.1| hypothetical protein [Schistosoma mansoni]gi|360042914|emb|CCD78324.1| hypothetical protein Smp_129410 [Schistosoma mansoni]
	Treg_018444	0	0	0	0	26	27	24	29	7.4	3.49e-11	NO HIT
	Treg_012423	0	0	0	0	19	50	46	42	7.4	4.6e-10	gi|226467556|emb|CAX69654.1| E3 ubiquitin-protein ligase UBR1 [Schistosoma japonicum]
	Treg_013095	0	0	0	0	14	37	26	32	7.4	7.94e-10	gi|256072092|ref|XP_002572371.1| Rac guanyl-nucleotide exchange factor [Schistosoma mansoni]gi|353231857|emb|CCD79212.1| putative rac guanyl-nucleotide exchange factor [Schistosoma mansoni]
	Treg_015937	0	0	0	0	47.9	43.8	30.8	30.2	7.3	3.94e-10	gi|256080836|ref|XP_002576682.1| beta-hexosaminidase B [Schistosoma mansoni]gi|353232557|emb|CCD79912.1| putative beta-hexosaminidase B [Schistosoma mansoni]
	Treg_008358	1.6	0	0	4.4	499.5	578.7	579.9	522.3	7.3	5.15e-78	gi|360043910|emb|CCD81456.1| hypothetical protein Smp_133570 [Schistosoma mansoni]
	Treg_017588	0	0	0	0	36.3	33.3	39	37.3	7.3	4.22e-11	NO HIT
	Treg_009465	1	1	3	1	350	455	293	342	7.3	6.79e-56	gi|256072086|ref|XP_002572368.1| hypothetical protein [Schistosoma mansoni]
	Treg_014726	29	10	19	10	4528.1	4922.8	5615.5	5515.4	7.3	6.05e-114	gi|226472638|emb|CAX71005.1| hypotherical protein [Schistosoma japonicum]
	Treg_006946	16	5	18	33	4092	6044	4892	5260	7.3	1.76e-116	gi|358334367|dbj|GAA52816.1| laminin alpha 1/2, partial [Clonorchis sinensis]
	Treg_017506	0	0	0	0	31	32	46	36	7.3	2.18e-10	NO HIT
	Treg_012736	0	0	0	0	5	10	9	5	7.3	1.65e-10	NO HIT
	Treg_009499	0	0	1	1	18	39	44	40	7.3	8e-10	gi|353230489|emb|CCD76660.1| putative similar to Protein C20orf152 homolog [Schistosoma mansoni]
	Treg_008769	7	2	2	1	840	1051	1088	883	7.3	1.23e-90	gi|350645209|emb|CCD60082.1| hypothetical protein Smp_078920 [Schistosoma mansoni]
	Treg_016153	1	0	0	0	96	118	151	125	7.2	3.01e-29	NO HIT
	Treg_010985	0	0	0	0	29.4	12.2	26.3	25.5	7.2	3.23e-09	NO HIT
	Treg_010924	0	0	0	0	6	9	11	3	7.2	5.77e-09	gi|358253925|dbj|GAA53972.1| primary-amine oxidase [Clonorchis sinensis]
	Treg_007160	4	3	5	11	1535	1635	2048	1877	7.2	6.19e-107	gi|360044944|emb|CCD82492.1| egf-like domain protein [Schistosoma mansoni]
	Treg_012527	0	0	0	0	15	35.9	40	45	7.2	3.25e-09	NO HIT
	Treg_012409	0	0	0	0	2	7	5	10	7.2	1.26e-08	NO HIT
	Treg_017593	0	0	0	0	25	48	36	28	7.2	1.33e-09	gi|296244676|gb|ADH02196.1| MEG 3.1 isoform 1 [Schistosoma mansoni]
	Treg_008376	0	0	0	0	29	39	36	28	7.2	2.39e-10	NO HIT
	Treg_012553	0	0	0	0	24	27	25	20	7.2	3.38e-10	gi|256085150|ref|XP_002578786.1| sodium/potassium-dependent atpase beta subunit [Schistosoma mansoni]gi|360045402|emb|CCD82950.1| putative sodium/potassium-dependent atpase beta subunit [Schistosoma mansoni]
	Treg_016197	0	0	0	0	31	37	36	32	7.2	2.14e-10	gi|358339332|dbj|GAA47418.1| hypothetical protein CLF_100332 [Clonorchis sinensis]
	Treg_010334	3	0	1	0	208	240	262	246	7.2	3.86e-45	gi|226479098|emb|CAX73044.1| hypotheticial protein [Schistosoma japonicum]
	Treg_013082	0	0	0	0	10	10	3	4	7.2	9.3e-09	NO HIT
	Treg_013944	0	0	0	0	39	36	29	23	7.1	3.55e-09	gi|358342311|dbj|GAA28429.2| WD repeat-containing protein 52 [Clonorchis sinensis]
	Treg_020788	2	0	0	0	216	281	321	235	7.1	1.09e-43	NO HIT
	Treg_010009	0	0	0	0	36	37	31	29	7.1	1.32e-09	NO HIT
	Treg_017774	0	0	0	0	28	34	62	31	7.1	6.14e-09	NO HIT
	Treg_011247	0	0	0	0	24	34	35	32	7.1	6.62e-10	gi|256078800|ref|XP_002575682.1| oxalate:formate antiporter [Schistosoma mansoni]gi|360044191|emb|CCD81738.1| putative oxalate:formate antiporter [Schistosoma mansoni]
	Treg_009565	0	0	0	0	36	20	27.3	38.5	7.1	1.37e-08	gi|76161899|gb|AAX30116.2| NFS1 nitrogen fixation 1 isoform a precursor [Schistosoma japonicum]
	Treg_006050	0	0	0	0	17.7	25.4	20.5	17.3	7.1	1.03e-09	gi|256070804|ref|XP_002571732.1| venom allergen-like (VAL) 8 protein [Schistosoma mansoni]gi|360043476|emb|CCD78889.1| venom allergen-like (VAL) 8 protein [Schistosoma mansoni]
	Treg_012829	0	1	0	0	38	23	35	30	7.1	1.15e-08	gi|256084914|ref|XP_002578670.1| family S9 non-peptidase homologue (S09 family) [Schistosoma mansoni]gi|360042875|emb|CCD78285.1| family S9 non-peptidase homologue (S09 family) [Schistosoma mansoni]
	Treg_009270	0	0	0	0	20	38	47	24	7.1	1.29e-08	NO HIT
	Treg_012656	0	0	0	0	5	9	5	2	7	2.29e-08	gi|528924522|ref|XP_005196745.1| PREDICTED: LOW QUALITY PROTEIN: uncharacterized protein LOC617905 [Bos taurus]
	Treg_011334	0	0	0	0	21	43	35	36	7	5.37e-09	NO HIT
	Treg_007039	1	0	0	0	685.7	865.2	999	778.2	7	7.66e-73	gi|256074029|ref|XP_002573329.1| subfamily A1A unassigned peptidase (A01 family) [Schistosoma mansoni]gi|360043457|emb|CCD78870.1| subfamily A1A unassigned peptidase (A01 family) [Schistosoma mansoni]
	Treg_016088	6	1	2	0	771	954	1283	1156	7	9.91e-91	gi|56756811|gb|AAW26577.1| SJCHGC05678 protein [Schistosoma japonicum]
	Treg_012707	1	0	0	0	30	22	36	28	7	1.23e-08	gi|256070596|ref|XP_002571629.1| hypothetical protein [Schistosoma mansoni]
	Treg_014862	0	0	0	1	202.2	267.7	248.3	121.9	7	3.05e-39	NO HIT
	Treg_011627	0	0	0	0	4.1	3.5	4.2	5.7	7	4.97e-09	NO HIT
	Treg_012397	0	0	0	0	12	18	15	32	7	7.58e-08	gi|342837647|tpg|DAA34914.1| TPA_inf: Y box protein 4-like protein [Schmidtea mediterranea]
	Treg_008827	2	3	0	2	361	390	492	389	7	2.22e-61	gi|360044695|emb|CCD82243.1| putative hypothetical protein [Schistosoma mansoni]
	Treg_011109	0	0	0	0	17.6	37.1	41.1	45.3	7	2.88e-08	NO HIT
	Treg_012127	0	0	0	0	7	2	7	3	7	3.17e-08	NO HIT
	Treg_011098	0	0	0	0	5	4.3	8	2	7	3.34e-08	NO HIT
	Treg_015098	0	16.4	0	8.8	2668.7	2962.6	3014.8	2549.2	6.9	1.63e-46	gi|256082244|ref|XP_002577369.1| egf-like domain protein [Schistosoma mansoni]
	Treg_007676	1	0	1	0	234	304	243	262	6.9	3.47e-84	gi|358334281|dbj|GAA52710.1| sodium-dependent glucose transporter 1 [Clonorchis sinensis]
	Treg_010939	0	0	0	0	25.3	34.9	27.5	29.8	6.9	5.65e-09	gi|256074303|ref|XP_002573465.1| hypothetical protein [Schistosoma mansoni]gi|353228923|emb|CCD75094.1| putative leucine-rich repeat-containing protein [Schistosoma mansoni]
	Treg_016937	0	1	0	1	400	458	591	458	6.9	1.75e-96	gi|226472724|emb|CAX71048.1| Saposin-like,IPR008139 Saposin B,domain-containing protein [Schistosoma japonicum]
	Treg_010569	3	0	2	0	292	356	365	249	6.9	7.53e-48	gi|56759440|gb|AAW27860.1| SJCHGC06034 protein [Schistosoma japonicum]
	Treg_016573	0	0	0	0	29	30	43	29	6.9	1.69e-08	NO HIT
	Treg_012119	0	0	0	0	28	21	27	32	6.9	6.66e-08	NO HIT
	Treg_005074	0	0	1	1	25	27.3	30	27	6.9	1.74e-08	gi|256087851|ref|XP_002580076.1| dual specificity serine/threonine tyrosine kinase [Schistosoma mansoni]
	Treg_018098	0	0	0	0	29	15	24	37	6.9	2.21e-07	NO HIT
	Treg_017693	0	0	0	0	132	146	142	105	6.8	1.09e-59	NO HIT
	Treg_013490	0	0	0	0	2.3	2	4	7	6.8	4.71e-08	NO HIT
	Treg_016298	3	0	3	2	740	1023	932	822	6.8	2.31e-102	gi|256077384|ref|XP_002574985.1| hypothetical protein [Schistosoma mansoni]gi|353229588|emb|CCD75759.1| hypothetical protein Smp_141680 [Schistosoma mansoni]
	Treg_012152	0	0	0	0	21	19	13	15	6.8	2.38e-08	NO HIT
	Treg_012472	0	0	0	0	2	5	6	5	6.8	3.01e-08	NO HIT
	Treg_011695	0	0	1	0	60	89	81	78	6.8	7.19e-25	gi|358253322|dbj|GAA52831.1| lysyl oxidase homolog 2 [Clonorchis sinensis]
	Treg_011957	0	0	0	0	23	26	30	24	6.8	3.84e-08	gi|358336033|dbj|GAA36807.2| hypothetical protein CLF_104190 [Clonorchis sinensis]
	Treg_010350	0	0	0	0	6	5	5	1	6.8	7.82e-08	NO HIT
	Treg_011365	0	0	0	0	3	5	4	3	6.7	1.35e-07	NO HIT
	Treg_008251	8	5	5	5	1584	2035	1701	1608	6.7	1.4e-115	gi|256087444|ref|XP_002579879.1| integrin alpha-ps [Schistosoma mansoni]gi|353229943|emb|CCD76114.1| putative integrin alpha-ps [Schistosoma mansoni]
	Treg_011792	0	0	0	0	17	20	17	10	6.7	8.78e-08	NO HIT
	Treg_008656	1	2	0	0	154	179	249	248	6.7	1.51e-36	NO HIT
	Treg_009611	1	1	0	2	98	138	101	99	6.7	3.53e-23	gi|256078140|ref|XP_002575355.1| hypothetical protein [Schistosoma mansoni]
	Treg_008716	2	1	1	1	151	172	187	152	6.7	1.18e-23	gi|256082146|ref|XP_002577322.1| lipopolysaccharide-induced transcription factor regulating tumor necrosis factor alpha [Schistosoma mansoni]gi|360045026|emb|CCD82574.1| putative lipopolysaccharide-induced transcription factor regulating tumor necrosis factor alpha [Schistosoma mansoni]
	Treg_014741	0	0	0	0	41.2	76.4	79.8	6.7	6.7	1.24e-14	gi|256074184|ref|XP_002573406.1| myo inositol monophosphatase [Schistosoma mansoni]gi|360044558|emb|CCD82106.1| putative myo inositol monophosphatase [Schistosoma mansoni]
	Treg_008407	0	0	0	0	8.3	14.6	17.6	19.3	6.7	2.01e-07	NO HIT
	Treg_017656	0	0	0	0	19.9	15.7	12.7	16.5	6.6	1.08e-07	gi|257206456|emb|CAX82856.1| hypotheticial protein [Schistosoma japonicum]gi|257206490|emb|CAX82873.1| hypotheticial protein [Schistosoma japonicum]
	Treg_013247	0	0	0	0	16	13	14	17	6.6	1.12e-07	NO HIT
	Treg_010388	3	3	1	1	250	327	333	300	6.6	2.02e-53	gi|256053292|ref|XP_002570132.1| hypothetical protein [Schistosoma mansoni]
	Treg_016131	0	0	0	0	14.9	30.8	32.3	20.7	6.6	2.19e-07	NO HIT
	Treg_020671	7	1	3	4.1	4031.9	4411.6	5815.3	3799.1	6.6	7.54e-102	NO HIT
	Treg_010330	0	0	0	1	73	108	63	76	6.6	2.19e-21	NO HIT
	Treg_008748	1	2	1	5	532	789	583	552	6.6	1.52e-83	NO HIT
	Treg_008217	2	7	7	5	792	1104	1292	1156	6.6	7.7e-81	gi|56752713|gb|AAW24568.1| SJCHGC00284 protein [Schistosoma japonicum]gi|226472702|emb|CAX71037.1| Epididymal secretory protein E1 precursor (Niemann Pick type C2 protein homolog) [Schistosoma japonicum]gi|226472704|emb|CAX71038.1| Epididymal secretory protein E1 precursor (Niemann Pick type C2 protein homolog) [Schistosoma japonicum]gi|226472706|emb|CAX71039.1| Epididymal secretory protein E1 pr…
	Treg_013608	0	0	0	0	23	28	19	26	6.6	2.53e-07	NO HIT
	Treg_015274	3	1	6	7	3537	3944	5698	3772	6.5	1.31e-88	gi|256088657|ref|XP_002580444.1| dynein light chain [Schistosoma mansoni]gi|2842737|sp|Q94758.1|DYL1_SCHMA RecName: Full=Dynein light chaingi|1620592|gb|AAC47307.1| dynein light chain [Schistosoma mansoni]gi|353229895|emb|CCD76066.1| putative dynein light chain [Schistosoma mansoni]
	Treg_016973	0	0	0	0	91	37.9	92	73	6.5	2.35e-28	NO HIT
	Treg_012510	0	0	0	0	15.3	10	14.8	16.6	6.5	5.67e-07	gi|256085113|ref|XP_002578768.1| hypothetical protein [Schistosoma mansoni]
	Treg_012617	0	0	0	0	2	4	5	1	6.5	6.93e-07	NO HIT
	Treg_010539	0	0	0	0	15	26.5	24.6	27	6.5	2.8e-07	NO HIT
	Treg_007892	0	0	0	0	19.9	33.8	25	15.1	6.5	5.21e-07	gi|256070802|ref|XP_002571731.1| venom allergen-like (VAL) protein 12 [Schistosoma mansoni]gi|82659455|gb|ABB88844.1| venom allergen-like protein 12 [Schistosoma mansoni]gi|360043477|emb|CCD78890.1| venom allergen-like (VAL) protein 12 [Schistosoma mansoni]
	Treg_017514	0	0	0	0	16	23	20	20	6.5	1.63e-07	NO HIT
	Treg_006015	0	0	0	0	12.2	17.8	15.5	10.7	6.5	3.14e-07	gi|256088742|ref|XP_002580484.1| cu/zn superoxide dismutase [Schistosoma mansoni]gi|350644579|emb|CCD60700.1| cu/zn superoxide dismutase,putative [Schistosoma mansoni]
	Treg_008642	0	0	0	0	14.1	25.7	30.3	30.3	6.5	4.9e-07	gi|226468440|emb|CAX69897.1| Protein FAM82B [Schistosoma japonicum]
	Treg_006351	1	1	6	3	365	530	611	654	6.5	5.16e-46	NO HIT
	Treg_009411	2	3	1	3	446	433	657	508	6.5	1.82e-55	gi|358342736|dbj|GAA35559.2| bestrophin-2 [Clonorchis sinensis]
	Treg_005761	0	0	0	0	10.5	31.1	20.3	17.1	6.5	5.64e-07	gi|256074900|ref|XP_002573760.1| hypothetical protein [Schistosoma mansoni]gi|353231118|emb|CCD77536.1| hypothetical protein Smp_023250.2 [Schistosoma mansoni]
	Treg_009286	2	0	1	2	133	180	187	140	6.5	3.79e-31	gi|256087423|ref|XP_002579869.1| hypothetical protein [Schistosoma mansoni]
	Treg_006792	11	4	8	6	4274	5702	6067	6016	6.5	3.79e-111	gi|226470464|emb|CAX70512.1| Cathepsin L-like proteinase precursor [Schistosoma japonicum]
	Treg_011325	0	0	0	0	19	23	24	24	6.5	3.5e-07	gi|512886752|ref|XP_004921811.1| PREDICTED: LOW QUALITY PROTEIN: papilin-like [Bombyx mori]
	Treg_012718	0	0	0	0	21	19	18	26	6.5	6.7e-07	NO HIT
	Treg_017456	0	0	0	0	47.4	68.1	54.5	65.2	6.4	2.4e-20	gi|360045035|emb|CCD82583.1| hypothetical protein Smp_154480 [Schistosoma mansoni]
	Treg_010987	1	0	2	0	192	164	217	173	6.4	2.59e-42	gi|38004426|gb|AAR07506.1| labial-like protein [Schistosoma mansoni]
	Treg_017025	3	0	1	1	168	228	163	196	6.4	3.45e-29	gi|39980009|gb|AAR32911.1| NR1 protein [Schistosoma mansoni]
	Treg_020948	0	0	0	0	21	16	27	27	6.4	1.29e-06	NO HIT
	Treg_015005	53.5	74.8	36.6	63.6	5417.2	6461.5	7373.6	6696.6	6.4	5.92e-85	gi|56757485|gb|AAW26910.1| SJCHGC06873 protein [Schistosoma japonicum]
	Treg_009292	0	1	0	0	61	64	56	54	6.4	8.3e-20	gi|256076951|ref|XP_002574772.1| hypothetical protein [Schistosoma mansoni]
	Treg_015357	1	0	0	1	120.1	145.5	197.4	185.5	6.4	1.05e-26	NO HIT
	Treg_015128	25	24	15	26	3446	3978	5263	3633	6.4	1.76e-114	gi|256077201|ref|XP_002574896.1| hypothetical protein [Schistosoma mansoni]gi|218527143|gb|ACK86680.1| DIF_6 [Schistosoma mansoni]gi|353230784|emb|CCD77201.1| putative cystatin [Schistosoma mansoni]
	Treg_011547	2	0	0	3	165	221	236	200	6.4	2.5e-38	gi|256074493|ref|XP_002573559.1| lin-9 [Schistosoma mansoni]gi|353231515|emb|CCD77933.1| putative lin-9 [Schistosoma mansoni]
	Treg_011055	0	0	0	0	3	3	4	3	6.4	8.1e-07	NO HIT
	Treg_018331	0	0	0	0	17	25	26	16	6.4	1.74e-06	NO HIT
	Treg_007766	0	0	0	0	17.6	11.4	11.4	12.1	6.4	2.84e-06	NO HIT
	Treg_010013	0	0	0	0	21	20	28	24	6.4	1.38e-06	NO HIT
	Treg_011010	1	0	0	4	331	355	450	338	6.4	3.4e-65	gi|353233522|emb|CCD80877.1| putative annexin [Schistosoma mansoni]
	Treg_006261	5	4	8	13	5237	5647	5928	4649	6.3	5.45e-96	NO HIT
	Treg_010378	0	3	2	0	289	375	360	287	6.3	6.63e-62	NO HIT
	Treg_010653	3	3	3	3	392	582	517	434	6.3	2.17e-73	gi|353231435|emb|CCD77853.1| putative pro-neuregulin-4, membrane-bound isoform (Pro-NRG4) [Contains: Neuregulin-4 (NRG-4)] [Schistosoma mansoni]
	Treg_006684	0	0	0	2.3	255.8	175.2	238.3	183.5	6.3	4.13e-24	gi|353231386|emb|CCD77804.1| hypothetical protein Smp_023830 [Schistosoma mansoni]
	Treg_017199	1	0	0	2	190	271	280	241	6.3	6.46e-57	gi|256073938|ref|XP_002573284.1| complement component C8 beta [Schistosoma mansoni]gi|360042753|emb|CCD78163.1| putative complement component C8 beta [Schistosoma mansoni]
	Treg_006318	29	20.1	24.8	40.8	3610.4	3776.9	5456.5	3647.5	6.3	6.7e-102	gi|55793947|gb|AAV65884.1| cathepsin B1 isotype 4 precursor [Trichobilharzia regenti]
	Treg_012723	0	0	0	0	14	18	22	16	6.2	3.02e-06	NO HIT
	Treg_018267	0	1	1	0	127	209	236	241	6.2	3.5e-40	gi|256075652|ref|XP_002574131.1| subfamily A1A unassigned peptidase (A01 family) [Schistosoma mansoni]gi|360043433|emb|CCD78846.1| subfamily A1A unassigned peptidase (A01 family) [Schistosoma mansoni]
	Treg_017632	0.1	0	0	0	158	202.4	170.9	167.1	6.2	9.48e-69	gi|256076088|ref|XP_002574346.1| hypothetical protein [Schistosoma mansoni]gi|360042790|emb|CCD78200.1| hypothetical protein Smp_137830 [Schistosoma mansoni]
	Treg_020391	0	0	0	0	12.5	20.4	15.9	26.4	6.2	8.26e-06	gi|256080836|ref|XP_002576682.1| beta-hexosaminidase B [Schistosoma mansoni]gi|353232557|emb|CCD79912.1| putative beta-hexosaminidase B [Schistosoma mansoni]
	Treg_020892	1	0	1	0	81	93	115	95	6.2	1.48e-18	NO HIT
	Treg_006057	13	21	15	22	3934	4196	5346	4293	6.2	1.61e-111	gi|56754704|gb|AAW25537.1| SJCHGC06318 protein [Schistosoma japonicum]gi|226478012|emb|CAX72699.1| Actin 5C [Schistosoma japonicum]gi|226478032|emb|CAX72709.1| Actin 5C [Schistosoma japonicum]gi|226478046|emb|CAX72716.1| Actin 5C [Schistosoma japonicum]gi|226478054|emb|CAX72720.1| Actin 5C [Schistosoma japonicum]gi|226478074|emb|CAX72730.1| Actin 5C [Schistosoma japonicum]gi|226478084|emb|CAX7273…
	Treg_015308	0	0	1	0	82.6	90.1	93.9	90.5	6.2	3.66e-19	gi|350644180|emb|CCD61058.1| unnamed protein product [Schistosoma mansoni]
	Treg_015275	0	1	0	0	78	88	89	98	6.2	9.17e-26	NO HIT
	Treg_006320	152.9	101.5	92.2	87.4	26851.1	30219.5	35618.5	30427.8	6.2	1.48e-108	gi|55793949|gb|AAV65885.1| cathepsin B1 isotype 5 precursor [Trichobilharzia regenti]
	Treg_007761	17	5	21	29	2166	3047	2439	2591	6.2	1.14e-84	gi|358255034|dbj|GAA56722.1| laminin gamma 1, partial [Clonorchis sinensis]
	Treg_006491	29	2	25	37	3041	3909	3007	3175	6.2	2.45e-69	gi|358336718|dbj|GAA55160.1| hemicentin-1 [Clonorchis sinensis]
	Treg_016132	0	0	0	0	16.1	17.2	19.7	15.3	6.2	6.17e-06	NO HIT
	Treg_012348	0	0	0	0	15	18	22	18	6.2	6.32e-06	NO HIT
	Treg_016401	1	2	2	0	210	265	274	277	6.2	3.2e-40	gi|340375694|ref|XP_003386369.1| PREDICTED: serine/threonine-protein kinase Sgk3-like [Amphimedon queenslandica]
	Treg_015099	49.6	27.6	51.6	84.2	5495.7	7078.1	6740.6	6496	6.1	8.82e-95	gi|256082244|ref|XP_002577369.1| egf-like domain protein [Schistosoma mansoni]
	Treg_016143	0	0	3.1	2.5	206.8	330.8	314.8	364	6.1	2.96e-39	gi|360043910|emb|CCD81456.1| hypothetical protein Smp_133570 [Schistosoma mansoni]
	Treg_007745	0	0	22.8	0	1425.9	1737	1562	1547	6.1	8.51e-16	gi|256052032|ref|XP_002569583.1| bruno-like rna binding protein [Schistosoma mansoni]gi|350646169|emb|CCD59153.1| bruno-like rna binding protein [Schistosoma mansoni]
	Treg_017969	2	0	0	0	121	158	170	133	6.1	2.03e-31	NO HIT
	Treg_011442	2	0	0	1	200	233	217	221	6.1	4.37e-71	gi|350646851|emb|CCD58572.1| glycosyltransferase 14 family member, putative [Schistosoma mansoni]
	Treg_017239	5	2	3	7	643	804	930	641	6.1	4.46e-69	gi|256071077|ref|XP_002571868.1| cell division cycle 20 (cdc20) (fizzy) [Schistosoma mansoni]gi|353228571|emb|CCD74742.1| putative cell division cycle 20 (cdc20) (fizzy) [Schistosoma mansoni]
	Treg_009625	0	0	0	1	327.4	381.3	495.9	414.2	6.1	6.14e-47	gi|256080836|ref|XP_002576682.1| beta-hexosaminidase B [Schistosoma mansoni]gi|353232557|emb|CCD79912.1| putative beta-hexosaminidase B [Schistosoma mansoni]
	Treg_012099	0	0	0	0	22	17	14	11	6.1	2.17e-05	gi|256076481|ref|XP_002574540.1| axonemal dynein light chain [Schistosoma mansoni]gi|353233088|emb|CCD80443.1| putative axonemal dynein light chain [Schistosoma mansoni]
	Treg_012198	0	0	0	0	15	16	19	23	6.1	1.62e-05	NO HIT
	Treg_008993	3	0	0	1	226	224	272	275	6	4.45e-63	gi|226481627|emb|CAX73711.1| hypotheticial protein [Schistosoma japonicum]
	Treg_008741	7	3	0	3	543	745	693	579	6	9.09e-82	gi|353233216|emb|CCD80571.1| kruppel-like factor 13,14,16 [Schistosoma mansoni]
	Treg_010734	1	1	3	1	72	87	114	73	6	1.09e-16	gi|256085341|ref|XP_002578880.1| hypothetical protein [Schistosoma mansoni]
	Treg_018852	0	0	0	0	9	9	12	12	6	2.44e-05	NO HIT
	Treg_009698	2	3	2	2	585	691	712	653	6	3.6e-67	gi|256072532|ref|XP_002572589.1| rabkinesin-6-related [Schistosoma mansoni]gi|353231438|emb|CCD77856.1| rabkinesin-6-related [Schistosoma mansoni]
	Treg_016003	0	0	0	0	177.6	221.1	223.9	146.8	6	2.57e-38	gi|256075319|ref|XP_002573967.1| hypothetical protein [Schistosoma mansoni]gi|360044832|emb|CCD82380.1| hypothetical protein Smp_135890 [Schistosoma mansoni]
	Treg_011107	0	1	1	2	230	320	274	234	6	2.08e-76	gi|256083800|ref|XP_002578125.1| synaptotagmin [Schistosoma mansoni]gi|350644919|emb|CCD60380.1| synaptotagmin, putative [Schistosoma mansoni]
	Treg_010634	2	0	3	2	235	279	233	237	6	2.63e-42	gi|360045020|emb|CCD82568.1| beta-1,3-n-acetylglucosaminyltransferase,putati ve [Schistosoma mansoni]
	Treg_010443	0	3	1	2	180	224	148	167	6	6.21e-28	gi|256085572|ref|XP_002578992.1| hypothetical protein [Schistosoma mansoni]
	Treg_017401	1	0	1	0	94	130	158	168	6	1.29e-29	NO HIT
	Treg_015261	74.2	58.6	59.4	60.5	12113.7	14880.1	16879	13703.2	6	3.34e-123	gi|56755423|gb|AAW25891.1| SJCHGC06853 protein [Schistosoma japonicum]
	Treg_011349	1	0	0	3	198	245	234	228	6	3.61e-53	gi|256079224|ref|XP_002575889.1| ADAMTS14 peptidase (M12 family) [Schistosoma mansoni]
	Treg_009125	3	1	0	1	178	303	270	296	6	6.81e-52	gi|56753752|gb|AAW25073.1| SJCHGC00620 protein [Schistosoma japonicum]
	Treg_005101	0	1	3	0	1207.8	1119.7	1330.8	1239.8	6	9.89e-55	NO HIT
	Treg_015335	0	1	0	1	61.1	82.5	133.5	91.6	6	3.32e-20	gi|56757485|gb|AAW26910.1| SJCHGC06873 protein [Schistosoma japonicum]
	Treg_013796	0	0	0	0	2	2	2	2	6	4.93e-05	gi|556519634|emb|CDJ22906.1| UDP sugar transporter protein SLC35A4 [Echinococcus granulosus]
	Treg_017997	2	1	0	1	149.9	193.9	207.4	166.4	5.9	6.26e-24	gi|76154906|gb|AAX26302.2| SJCHGC03586 protein [Schistosoma japonicum]
	Treg_001669	0.4	0	0	0	17.6	100.2	95.5	103	5.9	7.97e-11	gi|358339486|dbj|GAA47542.1| WD repeat-containing protein 48 [Clonorchis sinensis]
	Treg_015899	3	1	5	3	445	580	506	542	5.9	8.19e-61	gi|353229965|emb|CCD76136.1| septate junction protein [Schistosoma mansoni]
	Treg_012053	0	0	1	2	113	160	125	109	5.9	2.46e-23	gi|256078697|ref|XP_002575631.1| chromosome transmission fidelity factor [Schistosoma mansoni]gi|353231986|emb|CCD79341.1| putative chromosome transmission fidelity factor [Schistosoma mansoni]
	Treg_014763	0	0	0	0	18.5	14	30.1	11.6	5.9	1.18e-14	NO HIT
	Treg_020667	16.1	11	6	11.1	1397.4	1585.5	2189.4	1569.5	5.9	1.03e-79	gi|55793947|gb|AAV65884.1| cathepsin B1 isotype 4 precursor [Trichobilharzia regenti]
	Treg_008271	3	7	5	6	1173	1474	1412	1156	5.9	5.22e-89	gi|226478944|emb|CAX72967.1| polo-like kinase 1 [Schistosoma japonicum]
	Treg_017981	2	1	0	2	242	374	331	232	5.8	6.68e-57	gi|256053068|ref|XP_002570031.1| hypothetical protein [Schistosoma mansoni]gi|353229433|emb|CCD75604.1| hypothetical protein Smp_093980 [Schistosoma mansoni]
	Treg_017663	3	0	0	0	155	223	191	148	5.8	8.96e-41	gi|554521658|gb|AGY96957.1| high-affinity octopamine transporter protein 1 [Limulus polyphemus]
	Treg_019318	0	0	0	1	39	51	46	49	5.8	1.15e-15	gi|256084194|ref|XP_002578316.1| tetratricopeptide repeat protein 8 tpr8 [Schistosoma mansoni]
	Treg_015001	0	0	1	0	415	406.4	457.8	270	5.8	3.31e-43	NO HIT
	Treg_009577	5	4	3	8	479	612	670	553	5.8	7.49e-73	gi|56752785|gb|AAW24604.1| SJCHGC05442 protein [Schistosoma japonicum]
	Treg_016910	0	0	0	1	444.6	520.7	628.1	543.8	5.8	1.69e-57	gi|256080836|ref|XP_002576682.1| beta-hexosaminidase B [Schistosoma mansoni]gi|353232557|emb|CCD79912.1| putative beta-hexosaminidase B [Schistosoma mansoni]
	Treg_008622	3	2	3	3	344	428	386	336	5.8	1.3e-49	gi|256052448|ref|XP_002569781.1| hypothetical protein [Schistosoma mansoni]gi|227284499|emb|CAY17150.1| hypothetical protein Smp_078060 [Schistosoma mansoni]
	Treg_009077	1	2	2	1	150	186	161	150	5.8	2.13e-21	gi|256053037|ref|XP_002570018.1| hypothetical protein [Schistosoma mansoni]gi|353229384|emb|CCD75555.1| putative leucine-rich repeat-containing protein, lrr1 [Schistosoma mansoni]
	Treg_011465	2	1	1	2	108	166	169	133	5.8	4.34e-27	gi|353231651|emb|CCD79006.1| putative sugar transporter [Schistosoma mansoni]
	Treg_008144	12	0	17	10	938	1263	878	1025	5.8	1.32e-61	gi|353232518|emb|CCD79873.1| axon guidance protein [Schistosoma mansoni]
	Treg_008291	5	2	15	4	700	868	727	821	5.8	7.81e-65	gi|358333756|dbj|GAA52225.1| integrin alpha-7, partial [Clonorchis sinensis]
	Treg_012042	0	0	1	0	48	59	81	73	5.8	6.54e-14	gi|256073176|ref|XP_002572908.1| hypothetical protein [Schistosoma mansoni]gi|350645107|emb|CCD60168.1| hypothetical protein Smp_129960 [Schistosoma mansoni]
	Treg_015230	10	7	12	15	964	1329	1053	1119	5.7	1e-94	gi|256071138|ref|XP_002571898.1| ADAMTS5 peptidase (M12 family) [Schistosoma mansoni]gi|350645643|emb|CCD59618.1| ADAMTS peptidase (M12 family) [Schistosoma mansoni]
	Treg_017194	1	0	0	1	75	90	80	69	5.7	2.79e-21	gi|353230276|emb|CCD76447.1| putative ef-hand domain (C-terminal) containing protein [Schistosoma mansoni]
	Treg_006983	4	1	4	3	391	430	388	373	5.7	6.27e-50	gi|256085148|ref|XP_002578785.1| transient receptor potential channel [Schistosoma mansoni]gi|360045401|emb|CCD82949.1| putative transient receptor potential channel [Schistosoma mansoni]
	Treg_017449	1	1	1	5	333	497	425	378	5.7	8.02e-71	gi|256082961|ref|XP_002577719.1| hypothetical protein [Schistosoma mansoni]
	Treg_015159	8	1	5	3	427	619	395	490	5.7	1.44e-52	gi|353228538|emb|CCD74709.1| putative pleckstrin homology domain containing family G [Schistosoma mansoni]
	Treg_015996	1	4	1	2	185	230	221	223	5.7	7.63e-30	gi|256087266|ref|XP_002579794.1| hypothetical protein [Schistosoma mansoni]
	Treg_015656	6	2	2	2	630	797	669	616	5.7	1.44e-63	gi|358339718|dbj|GAA47724.1| actin-binding protein anillin [Clonorchis sinensis]
	Treg_018723	0	0	0	0	20	64	55	76	5.7	3.66e-21	NO HIT
	Treg_008214	0	5	1	2	264	368	350	207	5.7	5.75e-40	NO HIT
	Treg_015398	0	0	0	0	72.1	82.2	74	53.7	5.6	6.18e-26	gi|56757485|gb|AAW26910.1| SJCHGC06873 protein [Schistosoma japonicum]
	Treg_008340	19	4	12	7	984	1249	1210	1150	5.6	5.52e-82	gi|350646429|emb|CCD58926.1| Uveal autoantigen with coiled-coil domains and ankyrin repeats protein, putative [Schistosoma mansoni]
	Treg_007867	7.7	0	0	0	228.8	413.1	335.7	332.9	5.6	7.46e-13	gi|256085800|ref|XP_002579100.1| serine/threonine protein kinase [Schistosoma mansoni]gi|350644264|emb|CCD60993.1| serine/threonine kinase [Schistosoma mansoni]
	Treg_007553	1	0	0	1	75	100	88	83	5.6	4.16e-43	gi|256081007|ref|XP_002576766.1| hypothetical protein [Schistosoma mansoni]gi|353229850|emb|CCD76021.1| hypothetical protein Smp_054770 [Schistosoma mansoni]
	Treg_008782	0	1	2	2	86	79	117	81	5.6	2.09e-18	gi|226478764|emb|CAX72877.1| hypothetical protein [Schistosoma japonicum]
	Treg_009378	6	2	4	5	557	690	837	519	5.6	1.2e-78	gi|353231455|emb|CCD77873.1| putative aquaporin [Schistosoma mansoni]
	Treg_009454	5	0	2	2	272	287	362	326	5.6	2.45e-54	gi|256083453|ref|XP_002577958.1| semaphorin 5-related [Schistosoma mansoni]
	Treg_017861	0	0	1	0	44	68	44	78	5.6	6.42e-12	NO HIT
	Treg_009043	6	1	2	0	247	307	301	259	5.5	6.2e-35	gi|256075595|ref|XP_002574103.1| tyrosine kinase [Schistosoma mansoni]gi|350645724|emb|CCD59486.1| tyrosine kinase [Schistosoma mansoni]
	Treg_010662	1	1	0	3	94	149	73	108	5.5	3.01e-16	gi|350645770|emb|CCD59532.1| serine-threonine rich antigen , putative [Schistosoma mansoni]
	Treg_018192	0	0	0	1	47	58	49	60	5.5	8.89e-13	gi|256070534|ref|XP_002571597.1| myosin [Schistosoma mansoni]gi|353231583|emb|CCD78001.1| putative myosin [Schistosoma mansoni]
	Treg_009126	1	2	0	8	234	313	269	256	5.5	2.56e-39	gi|256078596|ref|XP_002575581.1| hypothetical protein [Schistosoma mansoni]gi|350644535|emb|CCD60734.1| hypothetical protein Smp_145110 [Schistosoma mansoni]
	Treg_011973	0	0	0	2	50	66	71	59	5.5	4.72e-13	gi|256081075|ref|XP_002576799.1| DNA replication licensing factor MCM1 [Schistosoma mansoni]gi|353230460|emb|CCD76631.1| putative DNA replication licensing factor MCM1 [Schistosoma mansoni]
	Treg_007911	15.6	4.6	8.4	11.8	762	1065.2	835.8	843.6	5.5	9.25e-83	gi|256088985|ref|XP_002580600.1| hypothetical protein [Schistosoma mansoni]gi|360042775|emb|CCD78185.1| hypothetical protein Smp_097090.2 [Schistosoma mansoni]
	Treg_016075	6	1	2	2	200	320	253	270	5.5	3.54e-33	gi|256072536|ref|XP_002572591.1| claspin-like protein [Schistosoma mansoni]
	Treg_015213	16	8	27	12	1246	1565	1216	1262	5.4	6.79e-67	gi|358341589|dbj|GAA49224.1| nuclear factor interleukin-3-regulated protein [Clonorchis sinensis]
	Treg_011685	1	0	0	1	112	76	81	75	5.4	1.15e-34	gi|256052198|ref|XP_002569663.1| rhoGAP protein [Schistosoma mansoni]gi|353230911|emb|CCD77328.1| putative rhogap protein [Schistosoma mansoni]
	Treg_017232	0	0	1	0	41	51	57	44	5.4	3.72e-12	NO HIT
	Treg_007505	42	30	30	22	2473	2760	3200	2692	5.4	8.65e-85	gi|56753605|gb|AAW25005.1| SJCHGC02852 protein [Schistosoma japonicum]
	Treg_007950	7	4	12	12	1216	1332	1258	1172	5.4	1.04e-86	gi|350644291|emb|CCD60965.1| hypothetical protein Smp_175730 [Schistosoma mansoni]
	Treg_012301	1	0	0	1	78	85	106	103	5.4	1.22e-17	gi|256079716|ref|XP_002576131.1| hypothetical protein [Schistosoma mansoni]
	Treg_006726	23.1	16.6	18.1	28.9	1651.4	2052.3	2365.5	1555.4	5.4	1.78e-88	gi|256075131|ref|XP_002573874.1| serine/threonine protein kinase [Schistosoma mansoni]gi|360044972|emb|CCD82520.1| serine/threonine kinase [Schistosoma mansoni]
	Treg_010997	1	0	2	2	174	204	129	166	5.4	2.11e-35	gi|256078381|ref|XP_002575474.1| regulator of G protein signaling 3 rgs3 [Schistosoma mansoni]gi|350645910|emb|CCD59375.1| regulator of G protein signaling 3, rgs3,putative [Schistosoma mansoni]
	Treg_015336	0	0	1	1	78.6	59.7	124.2	89.2	5.4	6.13e-15	gi|256080836|ref|XP_002576682.1| beta-hexosaminidase B [Schistosoma mansoni]gi|353232557|emb|CCD79912.1| putative beta-hexosaminidase B [Schistosoma mansoni]
	Treg_016587	12	0	12	5	625	802	591	709	5.4	8.88e-55	gi|353230318|emb|CCD76489.1| hypothetical protein Smp_157620 [Schistosoma mansoni]
	Treg_017206	1	0	0	1	66	91	114	88	5.3	4.2e-17	gi|256074218|ref|XP_002573423.1| DNA polymerase theta [Schistosoma mansoni]
	Treg_009358	3	1	2	3	200.8	287.8	323	215	5.3	4.36e-28	gi|256053311|ref|XP_002570141.1| spindle assembly checkpoint component [Schistosoma mansoni]
	Treg_018196	1	0	0	3	92	143	188	224	5.3	4.87e-24	gi|165973164|emb|CAO79607.1| beta-tubulin [Fasciola hepatica]gi|169146622|emb|CAP72049.1| tubulin beta-1 [Fasciola hepatica]
	Treg_013498	2	0	0	0	53	52	75	50	5.3	4.56e-11	gi|256052342|ref|XP_002569731.1| hypothetical protein [Schistosoma mansoni]gi|360043907|emb|CCD81453.1| hypothetical protein Smp_067510 [Schistosoma mansoni]
	Treg_019446	1	0	0	0	29	30	36	32	5.3	1.99e-11	NO HIT
	Treg_016734	0	1	0	0	59	85	85	51	5.3	2.08e-30	NO HIT
	Treg_010766	2	2	0	0	65	87	86	104	5.3	3.49e-15	NO HIT
	Treg_009649	4	0	2	1	120	146	149	168	5.3	4.52e-23	gi|256075464|ref|XP_002574039.1| DNA repair and recombination protein rad54-related [Schistosoma mansoni]gi|350646001|emb|CCD59278.1| DNA repair and recombination protein rad54-related [Schistosoma mansoni]
	Treg_011326	1	0	0	0	36	39	42	40	5.3	1.29e-23	gi|358341671|dbj|GAA31920.2| neurogenic differentiation factor 1, partial [Clonorchis sinensis]
	Treg_008831	2	0	0	1	49	41	59	58	5.3	7.85e-11	gi|360044600|emb|CCD82148.1| putative beta-1,4-galactosyltransferase [Schistosoma mansoni]
	Treg_020286	1	0	1	0	93.6	121.2	93.4	109	5.2	2.12e-16	gi|76153356|gb|AAX24990.2| SJCHGC07400 protein [Schistosoma japonicum]
	Treg_010238	8	3	5	5	508	631	583	610	5.2	2.15e-63	gi|256079746|ref|XP_002576146.1| snf2 histone linker phd ring helicase [Schistosoma mansoni]
	Treg_006483	36	18	113	59	4603	5421	5763	6470	5.2	1.77e-36	gi|360045417|emb|CCD82965.1| hypothetical protein Smp_073450 [Schistosoma mansoni]
	Treg_009381	0	0	1	3	78	102	94	76	5.2	2.64e-16	gi|256087102|ref|XP_002579716.1| hypothetical protein [Schistosoma mansoni]gi|353231142|emb|CCD77560.1| hypothetical protein Smp_086220.1 [Schistosoma mansoni]
	Treg_017508	7	5	1	5	350	399	390	398	5.2	1.9e-57	gi|226466602|emb|CAX69436.1| Lysosome membrane protein 2 (Lysosome membrane protein II) [Schistosoma japonicum]
	Treg_010946	0	2	0	2	91	98	174	116	5.2	4.09e-22	NO HIT
	Treg_010422	6	6	2	4	316	340	332	319	5.2	4.42e-45	gi|358337212|dbj|GAA55609.1| ADP-ribosylation factor-like 2-like 1, partial [Clonorchis sinensis]
	Treg_011007	0	0	1	0	44	29	33	41	5.2	2.82e-18	NO HIT
	Treg_013355	0	1	0	1	34	40	50	40	5.2	2.4e-11	gi|256077450|ref|XP_002575017.1| hypothetical protein [Schistosoma mansoni]gi|360043938|emb|CCD81484.1| hypothetical protein Smp_141850 [Schistosoma mansoni]
	Treg_010101	5	2	2	2	224	308	339	300	5.1	1.75e-55	gi|256090687|ref|XP_002581314.1| hypothetical protein [Schistosoma mansoni]gi|353231048|emb|CCD77466.1| hypothetical protein Smp_181060 [Schistosoma mansoni]
	Treg_006640	0	1	0	2.8	66.1	75.9	60.6	85.1	5.1	9.85e-15	gi|256080836|ref|XP_002576682.1| beta-hexosaminidase B [Schistosoma mansoni]gi|353232557|emb|CCD79912.1| putative beta-hexosaminidase B [Schistosoma mansoni]
	Treg_012773	2	0	1	2	87	123	104	100	5.1	3.11e-19	gi|358341559|dbj|GAA29349.2| adenylate kinase [Clonorchis sinensis]
	Treg_003013	3	1	3	4	301	317	445	254	5.1	3.18e-62	gi|76162535|gb|AAX30441.2| SJCHGC03649 protein [Schistosoma japonicum]
	Treg_008715	4	2	5	3	324	374	306	332	5.1	1.73e-40	gi|350854816|emb|CAZ36648.2| thyroid hormone receptor,putative [Schistosoma mansoni]
	Treg_006238	9.5	3	4.5	4	406.4	498	593.5	511.8	5.1	1.79e-61	gi|350645600|emb|CCD59725.1| hypothetical protein Smp_169410 [Schistosoma mansoni]
	Treg_018035	0	1	0	0	29	42	55	44	5.1	1.74e-09	NO HIT
	Treg_009109	5	3	1	3	307	270	375	240	5.1	6.14e-33	gi|256081696|ref|XP_002577104.1| protein-l-isoaspartate o-methyltransferase [Schistosoma mansoni]gi|353232695|emb|CCD80050.1| putative protein-l-isoaspartate o-methyltransferase [Schistosoma mansoni]
	Treg_016273	5	0	6	6	286	325	405	331	5.1	4.27e-40	gi|256074728|ref|XP_002573675.1| hypothetical protein [Schistosoma mansoni]gi|360043731|emb|CCD81277.1| hypothetical protein Smp_134210 [Schistosoma mansoni]
	Treg_006996	9	2	6	7	399	531	415	401	5.1	8.66e-58	gi|256076209|ref|XP_002574406.1| cholinesterase (S09 family); gliotactin; septate junction protein [Schistosoma mansoni]
	Treg_009459	8	5	6	5	356	434	399	350	5	3.62e-53	gi|353233063|emb|CCD80418.1| putative paramyosin [Schistosoma mansoni]
	Treg_009559	13	1	20	12	688	1000	648	768	5	4.5e-40	gi|353229003|emb|CCD75174.1| hypothetical protein Smp_129840 [Schistosoma mansoni]
	Treg_010159	13	1	11	7	559	731	666	621	5	5.93e-52	gi|358336624|dbj|GAA55091.1| MAGUK p55 subfamily member 7 [Clonorchis sinensis]
	Treg_014487	0	0	0	1.6	55.2	72.5	117.8	42.4	5	9.91e-12	gi|76156806|gb|AAX27934.2| SJCHGC04761 protein [Schistosoma japonicum]
	Treg_014592	142.5	102.1	130	135.6	10703.2	14398.2	14861.8	13339.4	5	1.69e-103	gi|226472728|emb|CAX71050.1| Saposin-like,IPR008139 Saposin B,domain-containing protein [Schistosoma japonicum]gi|226472736|emb|CAX71054.1| Saposin-like,IPR008139 Saposin B,domain-containing protein [Schistosoma japonicum]
	Treg_017864	1	0	1	1	31	40	60	39	5	1.74e-09	NO HIT
	Treg_010885	1	2	1	1	105	99	94	97	5	2.88e-17	gi|226468360|emb|CAX69857.1| Structure-specific endonuclease SLX1 [Schistosoma japonicum]
	Treg_018360	0	0	0	0	32	23	27	14	5	1.41e-08	NO HIT
	Treg_017006	0	0	0	0	44	56	61	50	5	6.06e-22	gi|256074029|ref|XP_002573329.1| subfamily A1A unassigned peptidase (A01 family) [Schistosoma mansoni]gi|360043457|emb|CCD78870.1| subfamily A1A unassigned peptidase (A01 family) [Schistosoma mansoni]
	Treg_012820	2	0	0	0	27.2	57	50	57	5	7.91e-13	gi|256074686|ref|XP_002573654.1| RWD domain-containing protein [Schistosoma mansoni]
	Treg_010116	4	6	2	4	269	344	319	310	5	5.52e-33	gi|256072635|ref|XP_002572640.1| cd36 antigen [Schistosoma mansoni]
	Treg_007744	0	0	0	5.5	95.9	258	160.2	157.6	5	8.37e-18	gi|256052032|ref|XP_002569583.1| bruno-like rna binding protein [Schistosoma mansoni]gi|350646169|emb|CCD59153.1| bruno-like rna binding protein [Schistosoma mansoni]
	Treg_010025	4	4	3	2	244	329	350	238	5	2.92e-46	gi|358337092|dbj|GAA55516.1| TLR4 interactor with leucine rich repeats [Clonorchis sinensis]
	Treg_015262	62.8	57.4	50.7	75.6	4965.3	6321	6773.6	5627.7	4.9	2.49e-91	gi|56755423|gb|AAW25891.1| SJCHGC06853 protein [Schistosoma japonicum]
	Treg_011476	2	1	1	1	64	71	73	55	4.9	4.37e-14	gi|256072913|ref|XP_002572778.1| hypothetical protein [Schistosoma mansoni]gi|360043058|emb|CCD78470.1| hypothetical protein Smp_013080 [Schistosoma mansoni]
	Treg_018151	2	1	0	0	25.6	45.6	45.7	38.3	4.9	2.97e-09	NO HIT
	Treg_011075	1	0	0	0	23	49	66	36	4.9	3.49e-08	gi|358254400|dbj|GAA55198.1| F-box protein 47 [Clonorchis sinensis]
	Treg_010434	11	1	3	1	212	272	306	285	4.9	1.11e-28	gi|256073253|ref|XP_002572946.1| hypothetical protein [Schistosoma mansoni]
	Treg_006337	141	100.8	108.7	89	10302.1	12565.5	13671.7	12860	4.9	2.75e-80	gi|226476112|emb|CAX72146.1| cathepsin L, a [Schistosoma japonicum]
	Treg_016803	16	10	15	13	1100	1679	1553	1414	4.9	5.66e-85	gi|56755413|gb|AAW25886.1| SJCHGC06698 protein [Schistosoma japonicum]gi|226468484|emb|CAX69919.1| Elongation of very long chain fatty acids protein 1 [Schistosoma japonicum]gi|257206502|emb|CAX82879.1| Elongation of very long chain fatty acids protein 1 [Schistosoma japonicum]
	Treg_016240	13	7	10	8	601	741	712	631	4.9	5.81e-76	gi|56757423|gb|AAW26880.1| SJCHGC09313 protein [Schistosoma japonicum]
	Treg_016374	1	0	0	0	141	204	217	183	4.9	9.17e-32	gi|256075934|ref|XP_002574270.1| hypothetical protein [Schistosoma mansoni]
	Treg_008530	1	0	0	1	23	40	46	35	4.9	7.41e-09	gi|256090067|ref|XP_002581042.1| hypothetical protein [Schistosoma mansoni]gi|360044154|emb|CCD81701.1| hypothetical protein Smp_102330 [Schistosoma mansoni]
	Treg_008531	3	1	1	1	119	175	170	155	4.8	5.3e-52	gi|226466804|emb|CAX69537.1| Female-specific protein 800 [Schistosoma japonicum]
	Treg_006764	4	1	2	1	175	265	203	184	4.8	1.42e-53	gi|256080290|ref|XP_002576415.1| hypothetical protein [Schistosoma mansoni]
	Treg_015119	7	1	14	7	524	689	493	577	4.8	3.88e-49	gi|256078635|ref|XP_002575600.1| cadherin [Schistosoma mansoni]gi|360045167|emb|CCD82715.1| putative cadherin [Schistosoma mansoni]
	Treg_009165	14	4	6	9	458	639	657	566	4.8	5.43e-51	gi|256081727|ref|XP_002577119.1| hypothetical protein [Schistosoma mansoni]
	Treg_015748	5	6	23	6	645	922	676	653	4.8	1.05e-38	gi|256053303|ref|XP_002570137.1| hypothetical protein [Schistosoma mansoni]
	Treg_006280	1	0	3	4	129	142	153	145	4.8	4.2e-23	gi|350855073|emb|CAZ28663.2| kinesin-associated protein, putative [Schistosoma mansoni]
	Treg_018050	0	0	1	0	53	55	50	49	4.8	6.18e-16	Treg_018050
	Treg_006165	27.5	24.9	14	21.4	1906.6	2492	2525.9	2061.5	4.8	4.16e-78	gi|226472730|emb|CAX71051.1| Saposin-like,IPR008139 Saposin B,domain-containing protein [Schistosoma japonicum]
	Treg_010792	2	2	3	5	185	309	294	214	4.8	1.68e-25	gi|256073447|ref|XP_002573042.1| histidine kinase [Schistosoma mansoni]gi|360044315|emb|CCD81862.1| putative histidine kinase [Schistosoma mansoni]
	Treg_009693	1.3	0	0	0	32.5	44.7	39.9	47	4.8	9.03e-09	gi|256080329|ref|XP_002576434.1| ap endonuclease [Schistosoma mansoni]
	Treg_006970	18	9	18	13	1016	1242	1329	1157	4.8	3.57e-81	gi|353231434|emb|CCD77852.1| hypothetical protein Smp_128230 [Schistosoma mansoni]
	Treg_015316	8	8	5	8	569	722	680	584	4.8	4.41e-79	gi|256075419|ref|XP_002574017.1| hypothetical protein [Schistosoma mansoni]gi|353229356|emb|CCD75527.1| hypothetical protein Smp_136160.2 [Schistosoma mansoni]
	Treg_014829	18.2	27.7	53.3	11.7	2021.7	3160.8	2821.7	1841	4.8	6.06e-30	gi|256086573|ref|XP_002579472.1| hypothetical protein [Schistosoma mansoni]gi|353229676|emb|CCD75847.1| hypothetical protein Smp_083730.2 [Schistosoma mansoni]
	Treg_007768	0	0	0	1	15.5	31.6	27.7	29.9	4.8	4.56e-16	NO HIT
	Treg_010439	7	0	3	6	213	284	316	239	4.8	6.23e-31	gi|256083451|ref|XP_002577957.1| transforming growth factor-beta receptor type I [Schistosoma mansoni]gi|353230170|emb|CCD76341.1| putative transforming growth factor-beta receptor type I [Schistosoma mansoni]
	Treg_010132	8	2	7	6	370	490	434	489	4.7	1.36e-58	gi|256077404|ref|XP_002574995.1| hypothetical protein [Schistosoma mansoni]
	Treg_007113	23	10	9	17	728	895	733	915	4.7	1.72e-66	gi|256079533|ref|XP_002576041.1| ceramidase [Schistosoma mansoni]
	Treg_010179	2	3	3	3	184	227	229	196	4.7	1.1e-37	gi|256075115|ref|XP_002573866.1| hypothetical protein [Schistosoma mansoni]gi|360044965|emb|CCD82513.1| hypothetical protein Smp_135290 [Schistosoma mansoni]
	Treg_016454	4	4	5	2	443	535	419	434	4.7	2.36e-66	gi|256089354|ref|XP_002580776.1| hypothetical protein [Schistosoma mansoni]gi|353230881|emb|CCD77298.1| hypothetical protein Smp_176830 [Schistosoma mansoni]
	Treg_016389	2	1	1	2	91	107	115	97	4.7	8.07e-19	gi|172052417|gb|ACB70464.1| nucleotide pyrophosphatase/phosphodiesterase 5 [Schistosoma mansoni]
	Treg_007451	0	0	2	0	15.1	14	61.4	31.6	4.7	9.32e-06	gi|256071767|ref|XP_002572210.1| alpha-actinin [Schistosoma mansoni]gi|353229404|emb|CCD75575.1| putative alpha-actinin [Schistosoma mansoni]
	Treg_018004	0	0	0	0	28	20	29	26	4.7	5.92e-17	NO HIT
	Treg_015834	4.3	0	0	0	105.8	101.2	160.8	114.5	4.7	1.66e-13	gi|256088382|ref|XP_002580318.1| hypothetical protein [Schistosoma mansoni]gi|353230185|emb|CCD76356.1| hypothetical protein Smp_093710 [Schistosoma mansoni]
	Treg_012211	1	0	0	1	46	66	68	50	4.7	1.26e-12	gi|256072357|ref|XP_002572502.1| hypothetical protein [Schistosoma mansoni]gi|353233551|emb|CCD80905.1| hypothetical protein Smp_127670 [Schistosoma mansoni]
	Treg_008805	2.2	0	0	0	49.9	61.2	57.1	56.1	4.7	1.65e-17	gi|256077386|ref|XP_002574986.1| hypothetical protein [Schistosoma mansoni]gi|353229589|emb|CCD75760.1| hypothetical protein Smp_141690 [Schistosoma mansoni]
	Treg_014746	25.7	6.3	18.5	19.8	1130.1	1259.2	1910.3	1339.7	4.7	1.68e-63	gi|226473330|emb|CAX71351.1| Saposin-like,IPR008139 Saposin B,domain-containing protein [Schistosoma japonicum]
	Treg_010942	0	1	0	0	19	17	26	19	4.7	4.72e-08	gi|291222371|ref|XP_002731194.1| PREDICTED: integrin-linked kinase-like [Saccoglossus kowalevskii]
	Treg_008943	3	1	3	2	174	293	215	190	4.7	5.25e-56	gi|256086898|ref|XP_002579621.1| hypothetical protein [Schistosoma mansoni]gi|353228748|emb|CCD74919.1| hypothetical protein Smp_168400 [Schistosoma mansoni]
	Treg_006431	32	9	58	41	1571	1988	1670	1675	4.7	9.05e-37	gi|358341617|dbj|GAA49245.1| tolloid-like protein 1, partial [Clonorchis sinensis]
	Treg_009483	24	4	23	27	1240	1748	1221	1465	4.7	9.82e-52	gi|256074361|ref|XP_002573494.1| discoidin domain receptor [Schistosoma mansoni]gi|353228891|emb|CCD75062.1| putative discoidin domain receptor [Schistosoma mansoni]
	Treg_012349	0	1	0	2	32	32	32	29	4.7	3.43e-08	gi|353231233|emb|CCD77651.1| putative twister [Schistosoma mansoni]
	Treg_018598	1	0	0	0	43	58	45	44	4.7	3.67e-15	NO HIT
	Treg_016149	21	2	19	15	1083	1386	1082	1172	4.6	2.95e-46	gi|256071182|ref|XP_002571920.1| hypothetical protein [Schistosoma mansoni]gi|353232446|emb|CCD79801.1| hypothetical protein Smp_124600 [Schistosoma mansoni]
	Treg_007947	0	0.5	0	0	13.7	26.8	19.6	20.4	4.6	9.78e-08	gi|358253208|dbj|GAA52505.1| histone-lysine N-methyltransferase SETD2 [Clonorchis sinensis]
	Treg_017379	2	1	2	0	122	149	134	123	4.6	1.07e-28	gi|256072096|ref|XP_002572373.1| pou4/brn-3 [Schistosoma mansoni]gi|353231860|emb|CCD79215.1| putative pou4/brn-3 [Schistosoma mansoni]
	Treg_016050	6	8	6	4	1564.8	2333.9	4718.2	2231.8	4.6	3.28e-52	gi|256079616|ref|XP_002576082.1| ferritin [Schistosoma mansoni]gi|353230821|emb|CCD77238.1| putative ferritin [Schistosoma mansoni]
	Treg_012213	0	2	0	1	72	91	75	79	4.6	3.14e-14	gi|360043505|emb|CCD78918.1| serine/threonine kinase [Schistosoma mansoni]
	Treg_007945	6.1	0	0	0	432.1	516	519.9	461.4	4.6	8.19e-10	gi|256075323|ref|XP_002573969.1| prolyl-tRNA synthetase [Schistosoma mansoni]gi|360044830|emb|CCD82378.1| putative prolyl-tRNA synthetase [Schistosoma mansoni]
	Treg_011779	0	5	0	1	116	122	140	100	4.6	1.19e-16	gi|226483479|emb|CAX74040.1| origin recognition complex protein 1 [Schistosoma japonicum]
	Treg_007819	14	4	29	21	903	1119	942	1039	4.6	1.51e-43	gi|555930805|emb|CDJ07923.1| VWFA and cache domain containing protein 1 [Hymenolepis microstoma]
	Treg_009838	0	0	1	0	14.6	10.7	16.1	26.7	4.6	1.16e-10	gi|226466722|emb|CAX69496.1| Tegument antigen (I(H)A) [Schistosoma japonicum]
	Treg_017115	1	0	2	2	80	110	116	114	4.6	1.36e-18	gi|358255180|dbj|GAA56898.1| UPF0249 protein ydjC homolog [Clonorchis sinensis]
	Treg_018096	4.7	0	0	0	103	126	123.4	138.4	4.6	1.6e-16	NO HIT
	Treg_012271	1	1	1	4	82	102	80	87	4.6	2.95e-16	gi|256082567|ref|XP_002577526.1| cellular myosin heavy chain [Schistosoma mansoni]gi|353232240|emb|CCD79595.1| putative cellular myosin heavy chain [Schistosoma mansoni]
	Treg_011157	1	0	2	0	32	66	54	57	4.6	1.68e-10	gi|256077973|ref|XP_002575273.1| DNA mismatch repair protein PMS2 [Schistosoma mansoni]
	Treg_017984	5	0	1	3	167	229	187	178	4.6	8.53e-36	gi|358339704|dbj|GAA47711.1| SAM pointed domain-containing ETS transcription factor [Clonorchis sinensis2.000000e-49
	Treg_008085	8	2	6	3	302	402	375	359	4.6	2.52e-37	gi|256053239|ref|XP_002570107.1| hypothetical protein [Schistosoma mansoni]gi|227287481|emb|CAY17797.1| hypothetical protein Smp_176010 [Schistosoma mansoni]
	Treg_018212	3	3	0	0	92	112	113	102	4.6	5.15e-16	gi|256087232|ref|XP_002579778.1| DNA replication licensing factor MCM8 [Schistosoma mansoni]
	Treg_011880	5	2	7	4	323	396	431	295	4.6	7.93e-51	gi|358340511|dbj|GAA48389.1| hypothetical protein CLF_101546 [Clonorchis sinensis]
	Treg_009839	14	6	7	15	1196.2	1270.3	1374	1049.6	4.6	9.52e-76	gi|226466722|emb|CAX69496.1| Tegument antigen (I(H)A) [Schistosoma japonicum]
	Treg_020285	49	38	50	42	1717.4	2240.8	2184.6	1942	4.5	1.9e-77	gi|256083100|ref|XP_002577788.1| hypothetical protein [Schistosoma mansoni]gi|353231300|emb|CCD77718.1| hypothetical protein Smp_065420 [Schistosoma mansoni]
	Treg_010979	0	0	0	2.4	34.5	51.6	66.2	47.2	4.5	2.74e-13	gi|226482600|emb|CAX73899.1| RNA-binding region RNP-1 (RNA recognition motif),domain-containing protein [Schistosoma japonicum]
	Treg_007024	16	3	20	22	737	989	754	752	4.5	4.22e-51	gi|350646012|emb|CCD59289.1| cadherin-related [Schistosoma mansoni]
	Treg_010978	1	1	1	2.6	89.5	105.4	105.8	87.8	4.5	5.72e-21	gi|226482600|emb|CAX73899.1| RNA-binding region RNP-1 (RNA recognition motif),domain-containing protein [Schistosoma japonicum]
	Treg_007785	11	8	7	8	570	739	562	527	4.5	6.5e-73	gi|256080832|ref|XP_002576680.1| cationic amino acid transporter [Schistosoma mansoni]
	Treg_016589	0	0	0	2	24	37	45	26	4.5	9.96e-08	NO HIT
	Treg_006073	7	3	6	4	355	343	406	370	4.5	2.33e-55	gi|256052257|ref|XP_002569691.1| ocrl type II inositol 5-phosphatase [Schistosoma mansoni]gi|360043479|emb|CCD78892.1| putative ocrl type II inositol 5-phosphatase [Schistosoma mansoni]
	Treg_015507	2.2	0	2.6	2.5	107.6	115.4	163.9	157.1	4.5	2.85e-19	gi|256086782|ref|XP_002579567.1| long-chain-fatty-acid--CoA ligase [Schistosoma mansoni]
	Treg_008678	47	9	51	46	2303	2817	2093	2428	4.5	7.13e-40	gi|353229378|emb|CCD75549.1| tyrosine kinase [Schistosoma mansoni]
	Treg_010940	3	2	1	4	181	266	226	204	4.5	2.6e-58	gi|76153672|gb|AAX25288.2| SJCHGC08798 protein [Schistosoma japonicum]
	Treg_011940	1	0	0	0	46	43	80	58	4.5	1.26e-15	gi|226467604|emb|CAX69678.1| High-affinity cationic amino acid transporter 1 [Schistosoma japonicum]
	Treg_007642	6	2	8	3	374	477	498	379	4.5	2.68e-48	gi|56756346|gb|AAW26346.1| SJCHGC02459 protein [Schistosoma japonicum]
	Treg_006455	14	19	13	22	1782.9	1938.3	2252.1	1908.3	4.5	2.97e-78	gi|60692096|gb|AAX30609.1| SJCHGC05640 protein [Schistosoma japonicum]gi|226469068|emb|CAX70013.1| putative dynein light chain [Schistosoma japonicum]gi|226469070|emb|CAX70014.1| putative dynein light chain [Schistosoma japonicum]
	Treg_006522	14	3	22	12	727	1018	676	873	4.5	1.73e-39	gi|256078184|ref|XP_002575377.1| receptor tyrosine phosphatase type r2a [Schistosoma mansoni]gi|350644903|emb|CCD60403.1| receptor tyrosine phosphatase type r2a,putative [Schistosoma mansoni]
	Treg_010714	2	1	2	1	98	118	134	101	4.5	2.67e-42	gi|350646205|emb|CCD59116.1| steroid dehydrogenase, putative [Schistosoma mansoni]
	Treg_016339	1	0	0	0	73.8	115	172.9	102	4.5	4.02e-23	NO HIT
	Treg_008137	8.9	0	9.4	4.7	244.8	320.4	263	347.3	4.5	4.72e-29	gi|353231509|emb|CCD77927.1| putative discoidin domain receptor [Schistosoma mansoni]
	Treg_016021	3	0	9	2	1308	1647.6	1273.6	1279.7	4.5	1.18e-38	gi|256083543|ref|XP_002578002.1| hypothetical protein [Schistosoma mansoni]
	Treg_012201	1	0	1	2	59	66	81	69	4.5	9.7e-14	NO HIT
	Treg_007495	121	32	537	130	6236	8229	6417	6898	4.4	9.19e-11	gi|358335748|dbj|GAA54374.1| basement membrane-specific heparan sulfate proteoglycan core protein [Clonorchis sinensis]
	Treg_018303	0	0	0	0	40	65	108	65	4.4	2.65e-20	gi|195729971|gb|ACG50796.1| cathepsin B1 [Trichobilharzia szidati]
	Treg_007349	13	3	6	13	489	649	549	560	4.4	9.63e-50	gi|360043950|emb|CCD81496.1| putative sh3 and multiple ankyrin repeat domains protein 1,2 (shank1,2) [Schistosoma mansoni]
	Treg_019109	1	0	1	0	34	35	27	31	4.4	4.46e-10	gi|256076651|ref|XP_002574624.1| hypothetical protein [Schistosoma mansoni]
	Treg_016974	0	1	0	0	46	38.1	53	31	4.4	5.66e-18	NO HIT
	Treg_009956	3	1	2	4	188	184	191	180	4.4	1.19e-52	gi|353229660|emb|CCD75831.1| putative diacylglycerol O-acyltransferase [Schistosoma mansoni]
	Treg_006653	0	0	0	12.8	182.4	147.6	309.7	133.4	4.4	3.97e-11	gi|256078415|ref|XP_002575491.1| hypothetical protein [Schistosoma mansoni]gi|350645925|emb|CCD59390.1| hypothetical protein Smp_041370 [Schistosoma mansoni]
	Treg_007883	33.5	10.4	26.3	22	1140	1631.9	1288.1	1300.7	4.4	9.1e-64	gi|360044501|emb|CCD82049.1| putative netrin receptor unc5 [Schistosoma mansoni]
	Treg_008834	7	5	13	13	600	619	700	558	4.4	2.84e-51	gi|256072068|ref|XP_002572359.1| phospholipid scramblase 1 [Schistosoma mansoni]
	Treg_004279	54.7	38.4	28	39	7252.2	7658.4	10243.8	7713.1	4.4	9.09e-70	gi|55793951|gb|AAV65886.1| cathepsin B1 isotype 6 precursor [Trichobilharzia regenti]
	Treg_008737	9	2	6	2	306	282	329	312	4.4	2.27e-39	gi|542191660|ref|XP_005471190.1| PREDICTED: dual specificity tyrosine-phosphorylation-regulated kinase 4-like isoform X2 [Oreochromis niloticus]
	Treg_002602	18	22	10	28	2147	2254	2423	1808	4.4	2.71e-65	gi|226466874|emb|CAX69572.1| hypotheticial protein [Schistosoma japonicum]
	Treg_006313	6	3	2	8	416	337	455	392	4.4	3.21e-35	gi|56756743|gb|AAW26543.1| unknown [Schistosoma japonicum]gi|226488040|emb|CAX75685.1| l-isoaspartyl protein carboxyl methyltransferase [Schistosoma japonicum]gi|226488042|emb|CAX75686.1| l-isoaspartyl protein carboxyl methyltransferase [Schistosoma japonicum]
	Treg_007194	25.8	36	43	48.7	1526.4	1785.2	1966.5	1914.2	4.4	9.1e-68	gi|360045123|emb|CCD82671.1| family C50 non-peptidase homologue (C50 family) [Schistosoma mansoni]
	Treg_011447	5	1	1	0	129	167	182	139	4.4	1.93e-19	gi|256080936|ref|XP_002576731.1| DNA repair and recombination protein rad54-related [Schistosoma mansoni]gi|360045008|emb|CCD82556.1| DNA repair and recombination protein rad54-related [Schistosoma mansoni]
	Treg_020521	1	0	2	2	99.1	112.7	160.9	142.2	4.4	8.73e-18	gi|358341677|dbj|GAA49286.1| ankyrin repeat domain-containing protein 6 [Clonorchis sinensis]
	Treg_017972	3	10	5	2	216	275	273	245	4.4	1.59e-28	gi|256079269|ref|XP_002575911.1| hypothetical protein [Schistosoma mansoni]gi|360044861|emb|CCD82409.1| hypothetical protein Smp_146830 [Schistosoma mansoni]
	Treg_017136	29	11	29	22	912	1203	1028	1004	4.4	2.89e-60	gi|256079624|ref|XP_002576086.1| hypothetical protein [Schistosoma mansoni]gi|350646141|emb|CCD59188.1| hypothetical protein Smp_047720 [Schistosoma mansoni]
	Treg_007450	0	1	0	0	10	19	18	19	4.3	4.68e-06	gi|56755169|gb|AAW25764.1| SJCHGC08920 protein [Schistosoma japonicum]
	Treg_019358	0	0	0	1	17	28	27	20	4.3	5.8e-07	NO HIT
	Treg_007895	31	9	22	21	1272	1438	1448	1414	4.3	2.21e-59	gi|256079535|ref|XP_002576042.1| hypothetical protein [Schistosoma mansoni]gi|360044597|emb|CCD82145.1| putative leucine-rich transmembrane proteins [Schistosoma mansoni]
	Treg_007428	8.7	0	0	0	116.6	201.7	172	142.1	4.3	3.52e-14	gi|256085862|ref|XP_002579130.1| clasp2 protein [Schistosoma mansoni]
	Treg_010213	5	4	2	10	392	460	425	383	4.3	3.77e-54	gi|256053284|ref|XP_002570128.1| bone morphogenetic protein antagonist noggin [Schistosoma mansoni]gi|353233051|emb|CCD80406.1| putative bone morphogenetic protein antagonist noggin [Schistosoma mansoni]
	Treg_011478	0	4	0	1	67	73	104	89	4.3	1.88e-12	gi|56758120|gb|AAW27200.1| SJCHGC01149 protein [Schistosoma japonicum]
	Treg_007418	25.3	42.7	39.1	62.8	1597	1775	2031	1536	4.3	3e-55	NO HIT
	Treg_017665	0	0	1	0	26	41	44	48	4.3	1.08e-17	gi|358256141|dbj|GAA57671.1| hypothetical protein CLF_113058 [Clonorchis sinensis]
	Treg_010250	1	0	1	2	51	68	69	44	4.3	2.47e-15	gi|256077151|ref|XP_002574871.1| hypothetical protein [Schistosoma mansoni]gi|353230754|emb|CCD77171.1| hypothetical protein Smp_140650 [Schistosoma mansoni]
	Treg_004666	27.4	30.5	23.7	23	1163.4	893.9	1115.8	1064.2	4.3	8.39e-52	NO HIT
	Treg_017000	0	0	0	0	11	21	33	28	4.3	1.28e-12	NO HIT
	Treg_017459	0	0	0	0	10.4	12.5	18.4	10.3	4.3	2.31e-11	NO HIT
	Treg_015810	7	2	12	6	403	463	358	437	4.3	4.85e-33	gi|353233226|emb|CCD80581.1| hypothetical protein Smp_166640 [Schistosoma mansoni]
	Treg_011417	3	1	1	1	35	45	45	36	4.3	6.05e-10	gi|256092964|ref|XP_002582147.1| calpain 4 6 7 invertebrate [Schistosoma mansoni]gi|353228810|emb|CCD74981.1| putative calpain 4, 6, 7, invertebrate [Schistosoma mansoni]
	Treg_017534	0	1	1	0	68	64	67	54	4.3	7.07e-11	gi|256076383|ref|XP_002574492.1| hypothetical protein [Schistosoma mansoni]
	Treg_020258	0	0	0	0	51.8	71.5	29.9	68.7	4.3	9.61e-12	NO HIT
	Treg_018819	1	1	2	2	122	155	159	149	4.3	1.57e-48	gi|256086508|ref|XP_002579440.1| hypothetical protein [Schistosoma mansoni]
	Treg_020920	3	2	4	3	127	181	131	131	4.3	7.2e-21	gi|353231481|emb|CCD77899.1| putative cadherin [Schistosoma mansoni]
	Treg_017570	5	0	2	2	122	136	148	113	4.3	8.28e-21	gi|353230138|emb|CCD76309.1| hypothetical protein Smp_172140 [Schistosoma mansoni]
	Treg_000909	0	31.7	21.1	38.9	985.2	1051.1	1101	1096.4	4.3	9.37e-23	gi|76156109|gb|AAX27343.2| SJCHGC06066 protein [Schistosoma japonicum]
	Treg_008564	1	1	1	0	62	67	52	67	4.3	3.22e-11	gi|353232110|emb|CCD79465.1| hypothetical protein Smp_160680 [Schistosoma mansoni]
	Treg_018912	1	0	0	0	30	40	54	44	4.3	2.78e-09	NO HIT
	Treg_012141	3	2	3	2	89	112	137	108	4.3	3.41e-17	gi|256081696|ref|XP_002577104.1| protein-l-isoaspartate o-methyltransferase [Schistosoma mansoni]gi|353232695|emb|CCD80050.1| putative protein-l-isoaspartate o-methyltransferase [Schistosoma mansoni]
	Treg_009246	36	11	37	20	980	1194	1107	1020	4.3	6.91e-45	gi|353232648|emb|CCD80003.1| putative zinc finger protein [Schistosoma mansoni]
	Treg_015990	0	2.9	0	0	128.8	197.4	197	166.2	4.2	1.29e-17	gi|353228933|emb|CCD75104.1| hypothetical protein Smp_020060 [Schistosoma mansoni]
	Treg_012184	1	1	2	2	87	134	135	114	4.2	1.74e-17	gi|256086276|ref|XP_002579327.1| NADP transhydrogenase [Schistosoma mansoni]gi|353233706|emb|CCD81060.1| putative nadp transhydrogenase [Schistosoma mansoni]
	Treg_017067	0	0	1	0	59	79.2	75.5	55	4.2	2.77e-19	gi|56757485|gb|AAW26910.1| SJCHGC06873 protein [Schistosoma japonicum]
	Treg_010283	0	0	3.9	0	37.5	55.5	59.8	33.5	4.2	7.1e-09	NO HIT
	Treg_008356	27	2	24	25	909	1189	896	1049	4.2	1.05e-31	gi|358253455|dbj|GAA53128.1| transient receptor potential cation channel subfamily M member 2 [Clonorchis sinensis]
	Treg_012024	2	1	0	0	53	56	66	47	4.2	4.63e-14	gi|256071852|ref|XP_002572252.1| hypothetical protein [Schistosoma mansoni]
	Treg_018621	1	0	0	0	36	35	39	34	4.2	9.76e-20	gi|226467572|emb|CAX69662.1| hypothetical protein [Schistosoma japonicum]
	Treg_013070	4	2	1	1	58	74	68	66	4.2	1.4e-11	gi|256080593|ref|XP_002576564.1| amiloride-sensitive sodium channel-related [Schistosoma mansoni]gi|350645223|emb|CCD60096.1| Amiloride-sensitive sodium channel,putative [Schistosoma mansoni]
	Treg_012596	7	4	1	5	201	223	217	192	4.2	2.05e-27	gi|256080250|ref|XP_002576395.1| fras1 related extracellular matrix protein [Schistosoma mansoni]
	Treg_020525	6.8	2	0	3	109.9	292.6	242.8	197.2	4.2	2.53e-24	gi|353231486|emb|CCD77904.1| putative normocyte-binding protein 1 [Schistosoma mansoni]
	Treg_018728	0	0	0	0	12	18	19	19	4.2	2.8e-13	gi|56759120|gb|AAW27700.1| SJCHGC06424 protein [Schistosoma japonicum]
	Treg_010327	1	0	1	3	63	76	77	72	4.2	3.58e-18	gi|23305772|gb|AAN17276.1| CD63-like protein Sm-TSP-2 [Schistosoma mansoni]
	Treg_008940	49	14	43	51	1580	2010	1409	1649	4.2	9.98e-50	gi|353233592|emb|CCD80946.1| hypothetical protein Smp_212350 [Schistosoma mansoni]
	Treg_015242	8.9	5.4	35	22.4	941.6	1750.5	1013.3	1426	4.2	1.89e-34	gi|256082834|ref|XP_002577657.1| filamin-related [Schistosoma mansoni]
	Treg_009262	10	4	20	7	370	518	469	453	4.2	2.28e-37	gi|256074692|ref|XP_002573657.1| hypothetical protein [Schistosoma mansoni]
	Treg_008650	31	41	27	29	1262	1602	1566	1139	4.2	3.05e-50	NO HIT
	Treg_006543	17.9	0	15.1	18.8	539	691.2	694.3	594.2	4.2	4.69e-37	gi|256087464|ref|XP_002579889.1| rrm/rnp domain [Schistosoma mansoni]gi|353229924|emb|CCD76095.1| putative rrm/rnp domain [Schistosoma mansoni]
	Treg_010963	5	6	6	7	371	486	476	364	4.2	5.79e-39	gi|360043590|emb|CCD81136.1| putative rac gtpase activating protein [Schistosoma mansoni]
	Treg_007721	0	0	18.4	0	292.7	295.7	281.9	174.8	4.2	1.52e-08	gi|353233553|emb|CCD80907.1| rabconnectin-related [Schistosoma mansoni]
	Treg_007019	1.6	0	0	1	45.3	55.3	69.2	59.7	4.2	1.83e-11	gi|358342294|dbj|GAA33263.2| WD repeat-containing protein 78 [Clonorchis sinensis]
	Treg_006642	7	5	4	4	207	261	244	252	4.2	1.91e-37	gi|226467738|emb|CAX69745.1| Delta-like protein D precursor [Schistosoma japonicum]
	Treg_009711	2	1	1	5	85	98	83	54	4.2	6.66e-12	NO HIT
	Treg_017073	1	7	3	4	210	230	280	206	4.2	3.78e-24	gi|226471234|emb|CAX70698.1| l-isoaspartyl protein carboxyl methyltransferase [Schistosoma japonicum]
	Treg_007447	51.6	4.6	33.1	45.2	1468.7	2131.7	1417.8	1778.1	4.2	2.23e-29	gi|353229032|emb|CCD75203.1| notch [Schistosoma mansoni]
	Treg_003312	0	0	0	0.7	17.8	43.1	22.8	25	4.1	1.67e-12	NO HIT
	Treg_008627	10	3	6	10	343	389	492	379	4.1	3.95e-52	gi|256079179|ref|XP_002575867.1| homeobox protein prospero/prox-1/ceh-26 [Schistosoma mansoni]gi|350645707|emb|CCD59682.1| homeobox protein prospero/prox-1/ceh-26,putative [Schistosoma mansoni]
	Treg_009569	0	8.7	0	3.5	150	148.3	236.7	256.4	4.1	1.29e-12	gi|76153483|gb|AAX25112.2| SJCHGC03813 protein [Schistosoma japonicum]
	Treg_008764	4.8	0	0	8.2	209.4	193.6	101.8	138.7	4.1	1.91e-13	gi|353231957|emb|CCD79312.1| putative dock [Schistosoma mansoni]
	Treg_014792	51	35	26	41	1628	2570	2727	2816	4.1	2.16e-63	gi|195729971|gb|ACG50796.1| cathepsin B1 [Trichobilharzia szidati]
	Treg_011585	1	2	2	3	135	163	151	141	4.1	4.93e-20	gi|358340493|dbj|GAA48375.1| hypothetical protein CLF_101528 [Clonorchis sinensis]
	Treg_008918	5	1	3	2	739	901	859	822	4.1	1.63e-50	gi|350645837|emb|CCD59476.1| DNA polymerase alpha catalytic subunit,putative [Schistosoma mansoni]
	Treg_011816	1	0	0	0	13	17	17	17	4.1	3.46e-12	gi|256087571|ref|XP_002579940.1| Protein C10orf118 (CTCL tumor antigen HD-CL-01/L14-2) [Schistosoma mansoni]gi|353232527|emb|CCD79882.1| putative protein C10orf118 (CTCL tumor antigen HD-CL-01/L14-2) [Schistosoma mansoni]
	Treg_017917	0	0	0	0	18	15	17	26	4.1	4.11e-12	NO HIT
	Treg_012133	0	1	1	0	34	36	37	32	4.1	9.52e-16	gi|350644688|emb|CCD60566.1| repeat organellar protein , putative [Schistosoma mansoni]
	Treg_016324	31	26	24	31	1094	1368	1157	1120	4.1	1.05e-70	gi|358333061|dbj|GAA51650.1| equilibrative nucleoside transporter 1 [Clonorchis sinensis]
	Treg_007301	110	38	128.2	105.6	2805.6	3715.7	2690.7	3008.6	4.1	1.2e-32	gi|353228782|emb|CCD74953.1| protein kinase [Schistosoma mansoni]
	Treg_018095	2	1	1	1	102	73	94	62	4.1	1.52e-12	gi|226471228|emb|CAX70695.1| l-isoaspartyl protein carboxyl methyltransferase [Schistosoma japonicum]
	Treg_015328	33	10	21	25	837	1147	873	819	4.1	2.42e-57	gi|360043497|emb|CCD78910.1| putative leucine-rich transmembrane proteins [Schistosoma mansoni]
	Treg_011809	0	0	1	1	25	35	43	48	4.1	6.79e-08	NO HIT
	Treg_010423	9	9	13	8	518	529	551	470	4.1	9.39e-58	gi|226469010|emb|CAX69984.1| DM9 domain-containing protein [Schistosoma japonicum]
	Treg_010023	1	0	0	0	24	15	15	30	4.1	3.69e-05	gi|350645799|emb|CCD59561.1| hypothetical protein Smp_175860 [Schistosoma mansoni]
	Treg_010210	1	1	5	1	142	138	116	142	4.1	4.46e-26	gi|256074501|ref|XP_002573563.1| hypothetical protein [Schistosoma mansoni]gi|353231511|emb|CCD77929.1| hypothetical protein Smp_133680 [Schistosoma mansoni]
	Treg_011687	0	1	2	0	33	39	36	35	4.1	4.19e-08	gi|256086111|ref|XP_002579249.1| hypothetical protein [Schistosoma mansoni]gi|350646520|emb|CCD58830.1| hypothetical protein Smp_166090 [Schistosoma mansoni]
	Treg_007281	46	24	47	49	1450	1778	1678	1516	4.1	8.19e-67	gi|256079983|ref|XP_002576263.1| serine/threonine protein kinase [Schistosoma mansoni]
	Treg_018604	0	4	0	2	86	99	124	98	4.1	9.52e-14	gi|256080836|ref|XP_002576682.1| beta-hexosaminidase B [Schistosoma mansoni]gi|353232557|emb|CCD79912.1| putative beta-hexosaminidase B [Schistosoma mansoni]
	Treg_011368	9	5	6	9	383	468	411	374	4.1	1.95e-42	gi|358339007|dbj|GAA47148.1| hypothetical protein CLF_100010 [Clonorchis sinensis]
	Treg_008380	4	2.3	4	2	129.9	162.9	180.9	116.4	4.1	2.23e-23	NO HIT
	Treg_015403	31	14	32	47	944	1204	1061	1086	4.1	4.05e-61	gi|357626545|gb|EHJ76598.1| endonuclease-reverse transcriptase [Danaus plexippus]
	Treg_008775	6	5	3	11	182	235	273	294	4.1	7.79e-27	gi|226466668|emb|CAX69469.1| Bestrophin-3 (Vitelliform macular dystrophy 2-like protein 3) [Schistosoma japonicum]
	Treg_009744	1	2	5	4	101	124	102	108	4.1	2.57e-15	gi|358342615|dbj|GAA31648.2| intraflagellar transport protein 88 homolog [Clonorchis sinensis]
	Treg_020698	1	0	2	1	65	75	66	71	4.1	3.05e-15	gi|56755896|gb|AAW26126.1| SJCHGC06545 protein [Schistosoma japonicum]
	Treg_016425	4	3	5	10	174	265	245	238	4	1.14e-27	gi|358255596|dbj|GAA57295.1| tonsoku-like protein, partial [Clonorchis sinensis]
	Treg_017540	11	2	17	7	323	448	300	380	4	1.23e-26	gi|17907114|emb|CAD13249.1| tyrosine kinase [Schistosoma mansoni]
	Treg_010202	2	0	0	0	15.3	33.4	42.2	8.1	4	2.75e-06	gi|358341238|dbj|GAA48968.1| hypothetical protein CLF_102277 [Clonorchis sinensis]
	Treg_018083	1	1	1	0	74	71	74	45	4	3.63e-22	gi|56753951|gb|AAW25168.1| SJCHGC09541 protein [Schistosoma japonicum]
	Treg_007057	2	2	4	4	689.9	818.7	989.9	801.9	4	3.78e-52	gi|256085630|ref|XP_002579018.1| enhancer of zeste ezh [Schistosoma mansoni]gi|238664419|emb|CAZ35257.1| enhancer of zeste, ezh, putative [Schistosoma mansoni]
	Treg_012224	1	0	0	2	41	46	43	45	4	9.07e-19	gi|360043135|emb|CCD78547.1| putative cadherin [Schistosoma mansoni]
	Treg_010617	10	4	5	7	277	328	316	263	4	3.77e-27	gi|353228913|emb|CCD75084.1| hypothetical protein Smp_133140 [Schistosoma mansoni]
	Treg_010764	2	0	1	1	23	20	21	17	4	2.19e-05	gi|395512158|ref|XP_003760311.1| PREDICTED: protein C8orf37 homolog [Sarcophilus harrisii]
	Treg_008379	0	1.7	0	0	24.1	17.1	31.1	23.6	4	3.24e-07	NO HIT
	Treg_008821	20	4	23	9	624	752	508	698	4	7.93e-32	gi|360043467|emb|CCD78880.1| axon guidance protein [Schistosoma mansoni]
	Treg_017725	2	3	3	0	103	134	106	102	4	3.83e-15	gi|256071124|ref|XP_002571891.1| serine/threonine protein kinase [Schistosoma mansoni]gi|353231205|emb|CCD77623.1| putative activin receptor [Schistosoma mansoni]
	Treg_003277	8	9	5	10	186	400	624	345	4	1.05e-26	gi|4588483|gb|AAD26122.1|AF109181_1 SPO-1 protein [Schistosoma mansoni]gi|4590342|gb|AAD26535.1|AF109180_1 stage-specific protein SPO-1 [Schistosoma mansoni]gi|3641363|gb|AAC36363.1| stathmin-like protein [Schistosoma mansoni]
	Treg_009456	3	4	7	3	184	210	253	185	4	1.08e-19	gi|256085647|ref|XP_002579026.1| DNA primase large subunit [Schistosoma mansoni]gi|238664428|emb|CAZ35265.1| DNA primase large subunit, putative [Schistosoma mansoni]
	Treg_010945	6	2	15	4	246	345	311	283	4	4.1e-27	gi|256085243|ref|XP_002578832.1| sox transcription factor [Schistosoma mansoni]gi|350644995|emb|CCD60278.1| sox transcription factor [Schistosoma mansoni]
	Treg_006201	55	20.3	37.9	28.1	1086.2	1442.1	1615.3	1313	4	7.68e-48	gi|56754071|gb|AAW25226.1| SJCHGC02541 protein [Schistosoma japonicum]
	Treg_011176	1	0	5	4	91	106	116	106	4	2.62e-16	gi|353232785|emb|CCD80141.1| hypothetical protein Smp_156860 [Schistosoma mansoni]
	Treg_018294	1	0	2	0	34	53	50	42	4	3.48e-11	gi|256084977|ref|XP_002578701.1| B-cell lymphoma/leukemia [Schistosoma mansoni]gi|360045285|emb|CCD82833.1| putative b-cell lymphoma/leukemia [Schistosoma mansoni]
	Treg_007035	21	6	12	16	524	413	550	473	4	4.35e-42	gi|256083119|ref|XP_002577797.1| calpain (C02 family) [Schistosoma mansoni]gi|353230291|emb|CCD76462.1| calpain (C02 family) [Schistosoma mansoni]
	Treg_010288	0	0	2	0	28	51	60	33	4	1.06e-09	NO HIT
	Treg_007329	31	32	17	39	1086	1172	1455	1212	4	1.62e-56	gi|256070800|ref|XP_002571730.1| lysosomal Pro-Xaa carboxypeptidase (S28 family) [Schistosoma mansoni]gi|360043145|emb|CCD78557.1| lysosomal Pro-Xaa carboxypeptidase (S28 family) [Schistosoma mansoni]
	Treg_011701	0	0	1	1	40	34	30	27	4	2.21e-07	gi|256070534|ref|XP_002571597.1| myosin [Schistosoma mansoni]gi|353231583|emb|CCD78001.1| putative myosin [Schistosoma mansoni]
	Treg_006438	146	119	98	147	3927	4578	5370	4643	4	2.42e-70	gi|226472752|emb|CAX71062.1| putative Lysosomal Pro-X carboxypeptidase precursor [Schistosoma japonicum]gi|226472756|emb|CAX71064.1| putative Lysosomal Pro-X carboxypeptidase precursor [Schistosoma japonicum]
	Treg_012615	0	2	0	1	20	22	30	16	4	2.82e-05	gi|256087670|ref|XP_002579988.1| hypothetical protein [Schistosoma mansoni]gi|353228488|emb|CCD74659.1| hypothetical protein Smp_171060 [Schistosoma mansoni]
	Treg_016593	0	1	0	0	24	39	25	20	4	5.92e-14	NO HIT
	Treg_018342	1	0	2	1	54	72	55	52	4	1.51e-11	gi|256078286|ref|XP_002575427.1| hypothetical protein [Schistosoma mansoni]gi|360043357|emb|CCD78770.1| hypothetical protein Smp_144350 [Schistosoma mansoni]
	Treg_015142	2	5	1	0	99	111	131	99	4	1.8e-14	gi|56753810|gb|AAW25102.1| SJCHGC09161 protein [Schistosoma japonicum]
	Treg_008777	56.9	0	34.9	34.7	1082	1456.8	1174.4	1299.1	4	6.67e-15	gi|76154025|gb|AAX25553.2| SJCHGC04360 protein [Schistosoma japonicum]
	Treg_014972	7	2	4	7	273	309	376	308	4	8.24e-56	gi|353230351|emb|CCD76522.1| putative core 1 udp-galactose:n-acetylgalactosamine-alpha-r beta 1,3-galactosyltransferase [Schistosoma mansoni]
	Treg_006162	19	6	13	21	507	591	525	477	3.9	6.45e-52	gi|256090500|ref|XP_002581226.1| nephrin related [Schistosoma mansoni]gi|353231212|emb|CCD77630.1| nephrin related [Schistosoma mansoni]
	Treg_017377	7	4	9	12	308	380	373	267	3.9	1.04e-27	gi|256053046|ref|XP_002570022.1| hypothetical protein [Schistosoma mansoni]gi|350646192|emb|CCD59103.1| kif4a, putative [Schistosoma mansoni]
	Treg_008430	6	0	8	7	189	237	225	239	3.9	1.3e-26	gi|256080157|ref|XP_002576349.1| cadherin [Schistosoma mansoni]gi|353232404|emb|CCD79759.1| cadherin-related [Schistosoma mansoni]
	Treg_011040	1	0	1	0	35	34	35	32	3.9	1.39e-07	gi|256076542|ref|XP_002574570.1| phospholipase A [Schistosoma mansoni]gi|360043773|emb|CCD81319.1| phosphatidylcholine-sterol acyltransferase (lecithin-cholesterol acyltransferase)/ Phospholipase A [Schistosoma mansoni]
	Treg_007461	18	5	12	11	317	429	450	424	3.9	5.03e-43	gi|353232455|emb|CCD79810.1| hypothetical protein Smp_193360 [Schistosoma mansoni]
	Treg_006466	0	10.5	20	13	1781.9	1968.3	2378.7	1916.7	3.9	7.06e-15	gi|350854906|emb|CAZ37317.2| eukaryotic translation initiation factor 2c,putative [Schistosoma mansoni]
	Treg_007897	37	24	30	33	1022	1392	1080	1111	3.9	1.03e-65	gi|353230149|emb|CCD76320.1| hypothetical protein Smp_168240 [Schistosoma mansoni]
	Treg_008721	8.9	7.1	8	8	208.2	340	347.6	379.8	3.9	1.11e-32	NO HIT
	Treg_015678	152.6	15.4	76.4	130.3	3660	4614.4	3628.2	3765.4	3.9	1.43e-20	gi|353228838|emb|CCD75009.1| putative hypothetical protein [Schistosoma mansoni]
	Treg_015108	6	2	4	3	126	167	155	155	3.9	1.62e-21	gi|256077794|ref|XP_002575185.1| paired box protein pax-6 [Schistosoma mansoni]
	Treg_011873	3	1	4	3	124	174	155	154	3.9	1.69e-29	gi|358337858|dbj|GAA56190.1| trehalose-6-phosphate hydrolase [Clonorchis sinensis]
	Treg_016626	24	10	27	26	748	975	719	761	3.9	4.83e-52	gi|256076475|ref|XP_002574537.1| hypothetical protein [Schistosoma mansoni]gi|353233085|emb|CCD80440.1| hypothetical protein Smp_138910 [Schistosoma mansoni]
	Treg_010024	9	6	14	7	295	340	368	331	3.9	4.91e-32	gi|256076704|ref|XP_002574650.1| hypothetical protein [Schistosoma mansoni]gi|350645291|emb|CCD60006.1| hypothetical protein Smp_139540.1 [Schistosoma mansoni]
	Treg_016708	4	1	4	2	159	215	165	170	3.9	5.44e-41	gi|256083086|ref|XP_002577781.1| lipoma hmgic fusion partner-like protein [Schistosoma mansoni]gi|353231293|emb|CCD77711.1| lipoma hmgic fusion partner-like protein [Schistosoma mansoni]
	Treg_009773	4	3	4	6	147	183	133	159	3.9	8.91e-19	gi|350645799|emb|CCD59561.1| hypothetical protein Smp_175860 [Schistosoma mansoni]
	Treg_006808	52	28	29	49	1052	1380	1177	1156	3.9	6.11e-65	gi|350644230|emb|CCD61019.1| vesicular amine transporter, putative [Schistosoma mansoni]
	Treg_010748	1	1	1	2	50	90	53	59	3.9	7.11e-25	NO HIT
	Treg_013523	3	0	0	2	49	74	34	52.2	3.9	1.04e-08	gi|256087440|ref|XP_002579877.1| hypothetical protein [Schistosoma mansoni]gi|353229941|emb|CCD76112.1| hypothetical protein Smp_170270 [Schistosoma mansoni]
	Treg_018690	0	1	1	0	44	52	40	45	3.9	2.53e-12	gi|256085310|ref|XP_002578865.1| Ubiquitin-protein ligase BRE1 [Schistosoma mansoni]
	Treg_017395	6	2	2	5	135	152	176	156	3.9	2.83e-22	gi|353231685|emb|CCD79040.1| hypothetical protein Smp_172610 [Schistosoma mansoni]
	Treg_016355	30	14	60	35	1119	1519	1161	1166	3.9	1.02e-29	gi|353230054|emb|CCD76225.1| hypothetical protein Smp_148620 [Schistosoma mansoni]
	Treg_008106	0	0	1	3	35	34	39	30	3.9	1.19e-07	gi|350645916|emb|CCD59381.1| hypothetical protein Smp_144660 [Schistosoma mansoni]
	Treg_009789	14	11	13	17	362	490	573	510	3.9	1.26e-47	gi|353228931|emb|CCD75102.1| putative gtp-binding protein (I) alpha-1subunit, gnai1 [Schistosoma mansoni0.000000e+00
	Treg_011632	4	0	7	6	132	163	145	189	3.9	4.23e-18	gi|358334309|dbj|GAA52735.1| leucine-rich repeat-containing protein 40 [Clonorchis sinensis]
	Treg_009628	3	2	1	6	145	177	153	141	3.9	5.12e-37	gi|226466510|emb|CAX69390.1| hypothetical protein [Schistosoma japonicum]
	Treg_010241	7	0	8	1	151	209	158	169	3.9	1.4e-16	gi|256082496|ref|XP_002577491.1| cadherin [Schistosoma mansoni]
	Treg_009633	2	2	3	4	129	143	145	148	3.9	2.37e-42	gi|55139749|gb|AAV41489.1| Sm50 protein [Schistosoma mansoni]
	Treg_011540	3	1	0	4	83	122	84	105	3.9	2.43e-24	Treg_011540
	Treg_009152	16	14	14	19	432	562	551	498	3.9	5.73e-52	gi|353233303|emb|CCD80658.1| family S9 non-peptidase homologue (S09 family) [Schistosoma mansoni]
	Treg_008332	4	8	5.1	14.1	272	334.7	364.8	257.2	3.9	1.43e-27	gi|256085685|ref|XP_002579044.1| dUTP pyrophosphatase; deoxyuridine 5'-triphosphate nucleotidohydrolase [Schistosoma mansoni]gi|353228706|emb|CCD74877.1| deoxyuridine 5'-triphosphate nucleotidohydrolase [Schistosoma mansoni]
	Treg_007530	16	13	7	10	299	429	432	319	3.9	8.67e-35	gi|256083088|ref|XP_002577782.1| family M13 unassigned peptidase (M13 family) [Schistosoma mansoni]
	Treg_008501	31	21	35	52	1077	1347	1186	1143	3.8	1.05e-56	gi|350644335|emb|CCD60921.1| serine-rich repeat protein , putative [Schistosoma mansoni]
	Treg_011874	2	0	0	1	30	49	33	43	3.8	3.36e-15	gi|256087359|ref|XP_002579838.1| neuropeptide receptor [Schistosoma mansoni]gi|360044526|emb|CCD82074.1| putative neuropeptide receptor [Schistosoma mansoni]
	Treg_018178	9	7	11	11	314	401	370	310	3.8	4.44e-36	gi|353230807|emb|CCD77224.1| putative rabkinesin-6 [Schistosoma mansoni]
	Treg_007555	22	3	29	21	544	731	611	567	3.8	5.76e-34	gi|256080440|ref|XP_002576489.1| lar interacting protein (lip)-related protein [Schistosoma mansoni]
	Treg_015019	31	16	23.4	23.6	777.7	793.8	957	792.3	3.8	5.95e-50	gi|226468452|emb|CAX69903.1| Putative aminopeptidase W07G4.4 [Schistosoma japonicum]gi|226468454|emb|CAX69904.1| Putative aminopeptidase W07G4.4 [Schistosoma japonicum]
	Treg_011554	0	3	2	2	83	85	88	123	3.8	6.4e-16	gi|56753255|gb|AAW24837.1| SJCHGC01544 protein [Schistosoma japonicum]
	Treg_006949	14	12	21	24	529	612	647	491	3.8	2.21e-47	gi|256078000|ref|XP_002575286.1| hypothetical protein [Schistosoma mansoni]gi|353231504|emb|CCD77922.1| hypothetical protein Smp_143460 [Schistosoma mansoni]
	Treg_012294	2	2	1	3	51	83	70	61	3.8	5.59e-11	gi|256083159|ref|XP_002577817.1| hypothetical protein [Schistosoma mansoni]
	Treg_009431	3	2	4	6	145	167	143	146	3.8	1.36e-19	gi|257216446|emb|CAX82428.1| leucine-rich repeat-containing protein (LRR) [Schistosoma japonicum]
	Treg_015224	36.2	15	70.1	50.3	1274.2	1693.4	1090.1	1433.2	3.8	5.45e-27	gi|353233561|emb|CCD80915.1| putative adam (A disintegrin and metalloprotease [Schistosoma mansoni]
	Treg_012003	1	3	4	4	122	148	137	148	3.8	5.89e-22	gi|353232342|emb|CCD79697.1| acyl-CoA:glycerol-3-phosphate acyltransferase [Schistosoma mansoni]
	Treg_009933	27	5	35	28	696	966	653	769	3.8	7.73e-29	gi|353231626|emb|CCD78044.1| hypothetical protein Smp_131710 [Schistosoma mansoni]
	Treg_020322	6.8	1.5	5	4.6	103.5	198.3	278.9	205.4	3.8	8.87e-19	gi|256083767|ref|XP_002578110.1| serine/threonine protein kinase [Schistosoma mansoni]gi|360043886|emb|CCD81432.1| serine/threonine kinase [Schistosoma mansoni]
	Treg_006233	75	11	60	48	1361	1699	1301	1477	3.8	1.24e-25	gi|358332756|dbj|GAA35910.2| putative transcription factor SOX-14 [Clonorchis sinensis]
	Treg_010723	3	4	2	4	147	191	180	148	3.8	2.7e-43	gi|256083092|ref|XP_002577784.1| hypothetical protein [Schistosoma mansoni]gi|353231296|emb|CCD77714.1| hypothetical protein Smp_065370.2 [Schistosoma mansoni]
	Treg_009608	0	0	0	19	218.1	146.2	108.1	182.2	3.8	2.05e-06	gi|256083856|ref|XP_002578152.1| hypothetical protein [Schistosoma mansoni]
	Treg_018197	4	2	4	4	152	177	202	173	3.8	2.56e-32	gi|256081377|ref|XP_002576947.1| cyclic-nucleotide-gated cation channel [Schistosoma mansoni]
	Treg_001840	50.5	76.2	35.4	59.4	2273.8	2286.5	3253.4	2370.4	3.8	4.18e-42	gi|56757485|gb|AAW26910.1| SJCHGC06873 protein [Schistosoma japonicum]
	Treg_010684	7	3	7	14	252	316	273	240	3.8	1.44e-27	gi|76154670|gb|AAX26109.2| SJCHGC08472 protein [Schistosoma japonicum]
	Treg_016813	7	2	5	4	143	192	151	149	3.8	2.37e-18	gi|256072633|ref|XP_002572639.1| hypothetical protein [Schistosoma mansoni]gi|360044382|emb|CCD81929.1| unnamed protein product [Schistosoma mansoni]
	Treg_016227	2.8	1	1.2	0	78	62.9	67	46	3.8	2.53e-10	NO HIT
	Treg_016658	2	0	0	2	58	70	49	47	3.8	2.72e-17	gi|256076185|ref|XP_002574394.1| Bardet-Biedl syndrome 7-like protein [Schistosoma mansoni]gi|350646143|emb|CCD59190.1| Bardet-Biedl syndrome 7-like protein [Schistosoma mansoni]
	Treg_020900	1	1	1	2	38.4	58.9	47.3	47	3.8	5.28e-09	gi|256083220|ref|XP_002577847.1| ataxia telangiectasia mutated (atm) [Schistosoma mansoni]gi|360044767|emb|CCD82315.1| putative ataxia telangiectasia mutated (atm) [Schistosoma mansoni]
	Treg_008419	11	4	7	10	235	330	232	284	3.8	6.18e-31	gi|256073138|ref|XP_002572889.1| cadherin [Schistosoma mansoni]gi|353229000|emb|CCD75171.1| putative cadherin [Schistosoma mansoni]
	Treg_008593	0	0	2	2	41	65	44	48	3.8	6.74e-12	NO HIT
	Treg_016154	0	1.3	0	0	14.7	20.7	14.4	14.1	3.8	0.00014	NO HIT
	Treg_011293	4	4	8	11	244	255	209	222	3.8	1.8e-26	gi|256073502|ref|XP_002573069.1| transporter [Schistosoma mansoni]
	Treg_008702	15	9	13	18	479	618	614	473	3.8	2.25e-54	gi|226477904|emb|CAX72659.1| hypothetical protein [Schistosoma japonicum]
	Treg_012476	4	0	0	4	102	116	96	85	3.8	3.85e-15	gi|76157604|gb|AAX28479.2| SJCHGC09047 protein [Schistosoma japonicum]
	Treg_011089	5	6	3	7	179	236	266	228	3.8	4.26e-24	gi|256086959|ref|XP_002579649.1| macrophage scavenger receptor-related [Schistosoma mansoni]gi|350644660|emb|CCD60624.1| macrophage scavenger receptor-related [Schistosoma mansoni]
	Treg_013130	1	0	0	0	14	16	14	21	3.8	0.000197	gi|360042838|emb|CCD78248.1| putative copper/topaquinone oxidase [Schistosoma mansoni]
	Treg_007220	43	11	32	43	876	1123	977	865	3.8	1.49e-43	gi|256080692|ref|XP_002576612.1| hypothetical protein [Schistosoma mansoni]gi|350645585|emb|CCD59710.1| hypothetical protein Smp_150640 [Schistosoma mansoni]
	Treg_007217	2	2	3	3	101	125	135	105	3.8	1.81e-23	gi|256084157|ref|XP_002578298.1| ctl2 [Schistosoma mansoni]
	Treg_009168	17	8	22	23	614	721	501	659	3.8	2.41e-34	gi|353231953|emb|CCD79308.1| putative cell adhesion molecule [Schistosoma mansoni]
	Treg_016611	4	2	6	3	166	236	217	222	3.8	1.69e-41	gi|350645768|emb|CCD59530.1| hypothetical protein Smp_167300 [Schistosoma mansoni]
	Treg_008984	2	1	5	3	110	107	112	85	3.8	1.93e-12	gi|360044535|emb|CCD82083.1| sodium/dicarboxylate cotransporter-related [Schistosoma mansoni]
	Treg_016110	13	8	7	12	438	619	565	623	3.8	2.85e-63	gi|41398196|gb|AAS05545.1| CD36-related protein [Schistosoma japonicum]
	Treg_011062	4	3	4	4	140	175	158	160	3.8	4.02e-26	gi|256052586|ref|XP_002569844.1| hypothetical protein [Schistosoma mansoni]gi|350644632|emb|CCD60650.1| hypothetical protein Smp_166020 [Schistosoma mansoni]
	Treg_009429	1	0	3	1	47	67	45	51	3.8	4.12e-08	gi|256089128|ref|XP_002580668.1| hypothetical protein [Schistosoma mansoni]
	Treg_018716	0	0	0	1	13	17	18	21	3.8	5.2e-05	NO HIT
	Treg_011665	1	0	3	5	81	112	88	83	3.7	1.28e-13	gi|116004549|ref|NP_001070634.1| coiled-coil domain-containing protein 61 [Danio rerio]gi|123911180|sp|Q08CF3.1|CCD61_DANRE RecName: Full=Coiled-coil domain-containing protein 61gi|115313076|gb|AAI24263.1| Zgc:153153 [Danio rerio]
	Treg_011716	2	6	3	0	120	145	158	110	3.7	3.21e-15	gi|256074051|ref|XP_002573340.1| hypothetical protein [Schistosoma mansoni]gi|360043469|emb|CCD78882.1| hypothetical protein Smp_018930 [Schistosoma mansoni]
	Treg_008335	6.3	4	7	3.6	188.2	249.3	223.7	168.4	3.7	1.87e-28	gi|360044572|emb|CCD82120.1| serine/threonine kinase [Schistosoma mansoni]
	Treg_002659	3	2	2	1	53.7	86.4	96.6	60	3.7	2.29e-15	gi|256090304|ref|XP_002581139.1| hypothetical protein [Schistosoma mansoni]gi|350644417|emb|CCD60859.1| hypothetical protein Smp_103340.1 [Schistosoma mansoni]
	Treg_020666	0	0	6.2	0	81.4	98.8	65.2	50.7	3.7	6.68e-08	gi|256066153|ref|XP_002570485.1| peripheral-type benzodiazepine receptor [Schistosoma mansoni]gi|353232625|emb|CCD79979.1| putative peripheral-type benzodiazepine receptor [Schistosoma mansoni]
	Treg_015942	28	19	20	24	1288	1202	1518	1076	3.7	8.81e-62	gi|256080723|ref|XP_002576627.1| hypothetical protein [Schistosoma mansoni]
	Treg_002775	10.7	8	5	12	250	231.7	337.3	230.4	3.7	1.3e-25	gi|47115579|sp|O45035.1|FABP_SCHJA RecName: Full=Fatty acid-binding protein; AltName: Full=Sj-FABPc; AltName: Full=Sj14FABPgi|2829283|gb|AAC00516.1| fatty acid binding protein variant A [Schistosoma japonicum]
	Treg_017351	2	6	6	4	146	170	149	140	3.7	6.17e-19	gi|256079220|ref|XP_002575887.1| Intersectin-1 (EH and SH3 domains protein 1) [Schistosoma mansoni]gi|353232734|emb|CCD80089.1| putative intersectin-1 (EH and SH3 domains protein 1) [Schistosoma mansoni]
	Treg_011470	2	1	7	3	91	108	103	102	3.7	1.97e-13	gi|353229365|emb|CCD75536.1| hypothetical protein Smp_136190 [Schistosoma mansoni]
	Treg_011582	3	2	1	1	93	108	104	78	3.7	1.26e-13	gi|358338204|dbj|GAA56527.1| WD repeat-containing protein 16 [Clonorchis sinensis]
	Treg_006467	19.4	3.4	2.6	8.6	1328.1	1629.1	1947.8	1365.6	3.7	1.78e-39	gi|350854906|emb|CAZ37317.2| eukaryotic translation initiation factor 2c,putative [Schistosoma mansoni]
	Treg_010796	2	3	1	4	77	102	99	78	3.7	8.25e-14	gi|256052362|ref|XP_002569741.1| dynein heavy chain [Schistosoma mansoni]
	Treg_011028	22	21	21	34	657	770	758	692	3.7	1.07e-56	gi|256078584|ref|XP_002575575.1| tumor differentially expressed protein-related [Schistosoma mansoni]gi|350644541|emb|CCD60740.1| tumor differentially expressed protein-related [Schistosoma mansoni]
	Treg_004537	1.1	2	2.1	0	61	95.4	78.5	85.5	3.7	1.35e-18	NO HIT
	Treg_007477	6	0	0	1.9	64.1	90.7	92.3	70.4	3.7	8.74e-11	gi|256087049|ref|XP_002579691.1| gabp alpha [Schistosoma mansoni]gi|238665165|emb|CAZ35930.1| ets, putative [Schistosoma mansoni]
	Treg_008631	25	14	12	15	550	632	679	514	3.7	4.75e-48	gi|350854101|emb|CCD58357.1| unnamed protein product [Schistosoma mansoni]
	Treg_003263	0	0	0	1	15	23	13	13	3.7	7.44e-10	gi|56757640|gb|AAW26971.1| SJCHGC07345 protein [Schistosoma japonicum]
	Treg_017832	4	9	14	10	311	322	439	362	3.7	8.63e-33	gi|256085498|ref|XP_002578958.1| actin [Schistosoma mansoni]gi|353233517|emb|CCD80872.1| putative actin [Schistosoma mansoni]
	Treg_007932	1	2	0	0	32	34	36	32	3.7	9.67e-09	NO HIT
	Treg_017519	11	3	3	6	200	286	216	193	3.7	1.98e-28	gi|353228745|emb|CCD74916.1| putative tripartite motif protein trim9 [Schistosoma mansoni]
	Treg_016745	1	0	2	0	39	39	49	54	3.6	1.2e-09	NO HIT
	Treg_017589	0	0	18.1	0	251.8	196.2	166.6	213	3.6	2.1e-05	gi|353231486|emb|CCD77904.1| putative normocyte-binding protein 1 [Schistosoma mansoni]
	Treg_006654	0	15.4	4.6	29	367.6	411.1	364.5	321.5	3.6	2.74e-13	gi|256078415|ref|XP_002575491.1| hypothetical protein [Schistosoma mansoni]gi|350645925|emb|CCD59390.1| hypothetical protein Smp_041370 [Schistosoma mansoni]
	Treg_015898	4.3	0	5.5	5.3	148.9	205.1	171.4	190.4	3.6	3.09e-18	gi|56758910|gb|AAW27595.1| SJCHGC05346 protein [Schistosoma japonicum]
	Treg_016601	0	0	0	0	1.3	6	6.9	14.7	3.6	5.82e-06	gi|226466722|emb|CAX69496.1| Tegument antigen (I(H)A) [Schistosoma japonicum]
	Treg_019091	6	0	0	0	50	52.4	51.4	68.5	3.6	7.65e-09	gi|358339756|dbj|GAA47756.1| axonemal 84 kDa protein [Clonorchis sinensis]
	Treg_016467	13.5	0	8.4	14.2	227.1	251.2	404.8	302.3	3.6	1.01e-17	gi|256078540|ref|XP_002575553.1| hypothetical protein [Schistosoma mansoni]gi|353232324|emb|CCD79679.1| hypothetical protein Smp_145000 [Schistosoma mansoni]
	Treg_015283	55	14	31	36	969	1316	912	996	3.6	1.84e-33	gi|256078606|ref|XP_002575586.1| rassf [Schistosoma mansoni]
	Treg_008171	26	14	20	28	569	920	781	763	3.6	2.63e-55	gi|56757299|gb|AAW26821.1| SJCHGC01741 protein [Schistosoma japonicum]
	Treg_009637	1	1	0	1	24	34	38	36	3.6	3.15e-15	gi|256073055|ref|XP_002572848.1| hypothetical protein [Schistosoma mansoni]gi|353228557|emb|CCD74728.1| hypothetical protein Smp_129600 [Schistosoma mansoni]
	Treg_009509	8	6	8	9	302	399	434	368	3.6	3.62e-32	gi|256078665|ref|XP_002575615.1| hypothetical protein [Schistosoma mansoni]gi|360043417|emb|CCD78830.1| hypothetical protein Smp_042670.2 [Schistosoma mansoni]
	Treg_015121	38	38	28	46	960	1371	1316	1009	3.6	5.35e-49	gi|76152709|gb|AAX24391.2| SJCHGC06519 protein [Schistosoma japonicum]
	Treg_017446	0	2	1	4	75	89	105	78	3.6	1.64e-22	gi|256074493|ref|XP_002573559.1| lin-9 [Schistosoma mansoni]gi|353231515|emb|CCD77933.1| putative lin-9 [Schistosoma mansoni]
	Treg_017005	18	5	12	16	437	594	411	440	3.6	2.05e-43	gi|256070891|ref|XP_002571775.1| glypican [Schistosoma mansoni]gi|353228664|emb|CCD74835.1| putative glypican [Schistosoma mansoni]
	Treg_017482	13	3	6	11	278	381	319	320	3.6	2.43e-43	gi|358334001|dbj|GAA52449.1| rotatin [Clonorchis sinensis]
	Treg_010173	3	6	10	8	168	245	219	234	3.6	1.7e-23	gi|256089187|ref|XP_002580696.1| hypothetical protein [Schistosoma mansoni]
	Treg_008634	41	6	21	30	824	985	636	776	3.6	1.74e-30	gi|256077326|ref|XP_002574957.1| hypothetical protein [Schistosoma mansoni]gi|353233304|emb|CCD80659.1| hypothetical protein Smp_141520 [Schistosoma mansoni]
	Treg_017623	4	0	0	1	38	70	65	81	3.6	2.9e-09	NO HIT
	Treg_012282	0	0	1	2	27	28	31	23	3.6	4.16e-06	gi|256075329|ref|XP_002573972.1| hypothetical protein [Schistosoma mansoni]gi|360044826|emb|CCD82374.1| hypothetical protein Smp_135930 [Schistosoma mansoni]
	Treg_015233	59	57	43	74	1456	1729	2037	1611	3.6	3.28e-52	gi|29840901|gb|AAP05902.1| similar to NM_007646 lymphocyte differentiation antigen CD38 homolog in Mus musculus [Schistosoma japonicum]
	Treg_020386	0	0	0	0	41.8	38	38	30	3.6	5.05e-10	NO HIT
	Treg_008023	23	14.4	34.4	18.2	620.4	769.2	591.7	617	3.6	3.97e-37	gi|256077040|ref|XP_002574816.1| hypothetical protein [Schistosoma mansoni]gi|350646463|emb|CCD58862.1| hypothetical protein Smp_140360 [Schistosoma mansoni]
	Treg_020484	2	0	1	0	35	45	51	35	3.6	5.75e-10	gi|256082329|ref|XP_002577410.1| synaptic ras gtpase activating protein syngap [Schistosoma mansoni]
	Treg_015100	7.9	0	18	0	306.2	308.6	270	335.5	3.6	6.03e-09	gi|256082244|ref|XP_002577369.1| egf-like domain protein [Schistosoma mansoni]
	Treg_006655	17.2	0	0	0	78.1	163	98.5	207.5	3.6	8.99e-06	gi|256078415|ref|XP_002575491.1| hypothetical protein [Schistosoma mansoni]gi|350645925|emb|CCD59390.1| hypothetical protein Smp_041370 [Schistosoma mansoni]
	Treg_009094	21	3	22	20	351	461	441	545	3.6	9.3e-27	gi|358333314|dbj|GAA51845.1| myosin-XV [Clonorchis sinensis]
	Treg_005158	85.2	35.1	74.2	110.7	2290.7	2906.3	3197.3	2965.1	3.6	2.71e-45	gi|256086669|ref|XP_002579519.1| family C50 non-peptidase homologue (C50 family) [Schistosoma mansoni]
	Treg_011661	4	0	3	1	58	92	81	83	3.6	1.11e-16	gi|256052844|ref|XP_002569959.1| hypothetical protein [Schistosoma mansoni]gi|353228496|emb|CCD74667.1| hypothetical protein Smp_092150 [Schistosoma mansoni]
	Treg_018180	1	0	2	1	44.7	47	35.3	32.4	3.6	1.44e-09	gi|350646676|emb|CCD58703.1| hypothetical protein Smp_163070 [Schistosoma mansoni]
	Treg_009812	4	2	0	1	61	67	71	67	3.6	1.8e-16	gi|358336557|dbj|GAA55032.1| solute carrier family 35 member F1 [Clonorchis sinensis]
	Treg_012768	2	1	1	2	50	82	103	66	3.6	3.35e-11	gi|256078804|ref|XP_002575684.1| Progesterone-induced-blocking factor [Schistosoma mansoni]gi|360044189|emb|CCD81736.1| putative progesterone-induced-blocking factor [Schistosoma mansoni]
	Treg_010547	12	3	19	11	268	327	372	332	3.6	6.14e-26	gi|353231131|emb|CCD77549.1| putative chromatin regulatory protein sir2 [Schistosoma mansoni]
	Treg_016396	30	10	36	30	665	943	527	668	3.5	1.66e-29	gi|353229995|emb|CCD76166.1| putative kinesin [Schistosoma mansoni]
	Treg_014033	1	0	1	1	31	23	29	21	3.5	1.67e-05	gi|358332571|dbj|GAA36756.2| dynein heavy chain 6 axonemal [Clonorchis sinensis]
	Treg_006847	229	51	140	214	3356	4441	3781	3826	3.5	2.26e-27	gi|256080034|ref|XP_002576288.1| laminin beta chain-related [Schistosoma mansoni]gi|350646049|emb|CCD59327.1| laminin beta chain-related [Schistosoma mansoni]
	Treg_007307	55	45.9	28	37	1036.2	1412.4	1458.4	1183.4	3.5	2.66e-48	gi|226480850|emb|CAX73522.1| putative aldehyde dehydrogenase 1B1 precursor [Schistosoma japonicum]
	Treg_011597	15	1	8	10	307	317	322	299	3.5	3.7e-29	gi|555937910|emb|CDJ15031.1| leucine rich repeat neuronal protein 2 [Hymenolepis microstoma]
	Treg_018200	5	3	11	5	212	307	297	321	3.5	5.53e-34	gi|358339078|dbj|GAA47204.1| MDS1 and EVI1 complex locus protein EVI1 [Clonorchis sinensis]
	Treg_015080	17	24	25	22	831	1020	1056	792	3.5	2.64e-47	gi|60700790|gb|AAX31082.1| SJCHGC09795 protein [Schistosoma japonicum]
	Treg_009678	23	8	35	39	658	748	652	693	3.5	2.82e-34	gi|256052885|ref|XP_002569979.1| hypothetical protein [Schistosoma mansoni]
	Treg_002264	0	0	0	3	25	33.9	31	14	3.5	7.72e-07	gi|256089467|ref|XP_002580831.1| serine/threonine protein kinase [Schistosoma mansoni]gi|360043538|emb|CCD78951.1| serine/threonine kinase [Schistosoma mansoni]
	Treg_017967	4	1	2	3	116	149	111	106	3.5	8.55e-35	gi|256080149|ref|XP_002576345.1| hypothetical protein [Schistosoma mansoni]
	Treg_011154	2	1	4	6	86	124	102	92	3.5	1.86e-13	gi|256070931|ref|XP_002571795.1| serine protease inhibitors serpins [Schistosoma mansoni]gi|353228646|emb|CCD74817.1| putative serpin [Schistosoma mansoni]
	Treg_018642	0	1	1	1	31.8	23.4	31.7	14.7	3.5	5.26e-05	gi|350646559|emb|CCD58771.1| 28S ribosomal protein S16, mitochondrial,putative [Schistosoma mansoni]
	Treg_018763	2	2	2	4	88	121	135	98	3.5	6.41e-15	gi|256089364|ref|XP_002580781.1| armc4 [Schistosoma mansoni]
	Treg_013316	0	0	0	3	23	38	27	29	3.5	6.67e-06	gi|256086385|ref|XP_002579380.1| invadolysin (M08 family) [Schistosoma mansoni]
	Treg_010442	6	3	2	9	143	171	169	182	3.5	7.01e-23	gi|353232565|emb|CCD79920.1| family S60 non-peptidase homologue (S60 family) [Schistosoma mansoni]
	Treg_014805	11.3	0	24.7	0	310.3	255.9	318	383.1	3.5	1.24e-07	gi|360044587|emb|CCD82135.1| putative p53 regulated pa26 nuclear protein sestrin [Schistosoma mansoni]
	Treg_006900	42	10	48	39	870	1008	969	1098	3.5	1.28e-30	gi|256078162|ref|XP_002575366.1| hypothetical protein [Schistosoma mansoni]gi|353232832|emb|CCD80188.1| hypothetical protein Smp_143980 [Schistosoma mansoni]
	Treg_016616	70	15	107	72	1596	2257	1389	1724	3.5	1.5e-18	gi|350646663|emb|CCD58690.1| adenomatous polyposis coli protein, putative [Schistosoma mansoni]
	Treg_007448	8.4	3.4	6	5.8	180.3	252.3	246.2	251.9	3.5	9.36e-23	gi|353229032|emb|CCD75203.1| notch [Schistosoma mansoni]
	Treg_009148	32	15	16	22	477	608	570	564	3.5	1.52e-47	gi|353231104|emb|CCD77522.1| excision repair helicase ercc-6-related [Schistosoma mansoni]
	Treg_007630	58	10	66	59	1165	1661	1032	1264	3.5	1.98e-21	gi|256074975|ref|XP_002573797.1| serine/threonine protein kinase [Schistosoma mansoni]gi|360043378|emb|CCD78791.1| serine/threonine kinase [Schistosoma mansoni]
	Treg_009085	0	0	0	2.5	34	15.6	19.2	26	3.5	2.82e-05	gi|56755213|gb|AAW25786.1| SJCHGC04524 protein [Schistosoma japonicum]gi|226468458|emb|CAX69906.1| hypothetical protein [Schistosoma japonicum]
	Treg_011536	0	1	0	0	9	13	7	12	3.5	7.31e-07	NO HIT
	Treg_010887	4	0	0	2	49	54	54	53	3.5	1.14e-10	gi|256070391|ref|XP_002571526.1| hypothetical protein [Schistosoma mansoni]gi|350645333|emb|CCD59956.1| hypothetical protein Smp_000580 [Schistosoma mansoni]
	Treg_007796	56	25	38	40	1076	1198	1174	1172	3.5	2.99e-51	gi|256081831|ref|XP_002577171.1| glutamate receptor kainate [Schistosoma mansoni]gi|360043952|emb|CCD81498.1| putative glutamate receptor, kainate [Schistosoma mansoni]
	Treg_008500	3	1	4	10	177	201	149	166	3.5	3.74e-23	gi|256088051|ref|XP_002580173.1| tyrosine kinase [Schistosoma mansoni]gi|353233040|emb|CCD80395.1| tyrosine kinase [Schistosoma mansoni]
	Treg_007601	18.2	21.9	21.3	29.6	658.6	889.1	815.4	755.9	3.5	1.02e-50	gi|353229787|emb|CCD75958.1| hypothetical protein Smp_126670 [Schistosoma mansoni]
	Treg_017288	5	2	5	4	127	181	203	181	3.5	1.41e-18	gi|256080836|ref|XP_002576682.1| beta-hexosaminidase B [Schistosoma mansoni]gi|353232557|emb|CCD79912.1| putative beta-hexosaminidase B [Schistosoma mansoni]
	Treg_006075	43.7	22.9	40	41.6	1202.4	1426.3	1187.8	1085	3.5	1.75e-54	gi|353232101|emb|CCD79456.1| hypothetical protein Smp_153990 [Schistosoma mansoni]
	Treg_002002	7.6	0	22.1	13.7	233.4	415.1	256.7	270.9	3.5	2.32e-12	gi|256074505|ref|XP_002573565.1| hypothetical protein [Schistosoma mansoni]
	Treg_008913	3	2	2	0	45	45	40	43	3.5	2.51e-08	gi|256086734|ref|XP_002579546.1| kinase [Schistosoma mansoni]
	Treg_007567	28	9	23	25	600	717	684	596	3.5	8.68e-47	gi|256083711|ref|XP_002578083.1| secreted frizzled-related protein [Schistosoma mansoni]gi|350644191|emb|CCD61052.1| secreted frizzled-related protein [Schistosoma mansoni]
	Treg_012406	8	1	2	0	86	106	93	111	3.5	2.77e-12	gi|256075149|ref|XP_002573883.1| hunchback protein [Schistosoma mansoni]gi|360044981|emb|CCD82529.1| putative hunchback protein [Schistosoma mansoni]
	Treg_010405	5	2	2	8	103	149	148	136	3.5	3.1e-17	gi|555931257|emb|CDJ08375.1| mutS protein 4 [Hymenolepis microstoma]
	Treg_004340	261	265	213	374	8825	9712	11829	9032	3.5	3.11e-51	gi|226470412|emb|CAX70486.1| Dynein light chain [Schistosoma japonicum]gi|226470414|emb|CAX70487.1| Dynein light chain [Schistosoma japonicum]gi|226470416|emb|CAX70488.1| Dynein light chain [Schistosoma japonicum]gi|226470418|emb|CAX70489.1| Dynein light chain [Schistosoma japonicum]
	Treg_010790	4	3	1	1	69	90	99	80	3.5	6.16e-16	gi|256087648|ref|XP_002579977.1| ef-hand domain (C-terminal) containing protein [Schistosoma mansoni]
	Treg_009999	13	8	15	17	401	565	477	457	3.5	7.61e-39	gi|350644116|emb|CCD61093.1| hypothetical protein Smp_193350 [Schistosoma mansoni]
	Treg_016351	27.2	16.4	24.7	15.8	518.1	488	641.9	564.7	3.5	8.82e-36	gi|256080932|ref|XP_002576729.1| SPRY domain containing protein [Schistosoma mansoni]
	Treg_006326	120	90	75	121	2653	3138	2988	2745	3.4	2.22e-57	gi|256082787|ref|XP_002577634.1| G-protein beta subunit [Schistosoma mansoni]gi|353230218|emb|CCD76389.1| putative g-protein, beta subunit [Schistosoma mansoni]
	Treg_016103	28	2	23	13	494	646	475	491	3.4	3.56e-21	gi|358341281|dbj|GAA35574.2| protocadherin-11 Y-linked, partial [Clonorchis sinensis]
	Treg_007506	50	14	54	49	1024	1378	1038	1127	3.4	3.94e-30	gi|256085428|ref|XP_002578923.1| hypothetical protein [Schistosoma mansoni]
	Treg_011122	1	0	2	0	31	41	33	36	3.4	4.83e-09	NO HIT
	Treg_020353	39	23	58	60	1096	1368	1187	1209	3.4	5.32e-38	gi|256080094|ref|XP_002576318.1| suppressor of fused [Schistosoma mansoni]gi|350646017|emb|CCD59294.1| suppressor of fused, putative [Schistosoma mansoni]
	Treg_014734	241	222	161	303	4894	6109	6754	5799	3.4	1.16e-51	gi|226473528|emb|CAX71449.1| hypothetical protein [Schistosoma japonicum]
	Treg_006421	55	62	39.8	61	1070.8	1457.4	1375	1350.6	3.4	2.67e-43	gi|56752609|gb|AAW24518.1| SJCHGC06223 protein [Schistosoma japonicum]
	Treg_015423	43	26	26	37	1054	1339	1368	1203	3.4	1.34e-52	gi|358337955|dbj|GAA56276.1| kinesin family member 11, partial [Clonorchis sinensis]
	Treg_009684	0	3	1.4	0	44.9	52	35.5	37.9	3.4	1.6e-08	gi|350644002|emb|CCD58339.1| leucine rich repeat protein, putative [Schistosoma mansoni]
	Treg_010659	14	4	6	15	226	314	285	285	3.4	2.53e-25	gi|256087536|ref|XP_002579923.1| cation efflux protein/ zinc transporter [Schistosoma mansoni]gi|353230323|emb|CCD76494.1| putative cation efflux protein/ zinc transporter [Schistosoma mansoni]
	Treg_010707	9	4	9	9	237	223	263	227	3.4	2.81e-29	gi|256074827|ref|XP_002573724.1| hypothetical protein [Schistosoma mansoni]gi|360043845|emb|CCD81391.1| hypothetical protein Smp_022890 [Schistosoma mansoni]
	Treg_010628	18	16	11	14	348	408	425	276	3.4	5.6e-30	NO HIT
	Treg_008586	0	0	1	2	23	34	17	15	3.4	5.78e-09	gi|256088748|ref|XP_002580487.1| hypothetical protein [Schistosoma mansoni]gi|350644576|emb|CCD60697.1| hypothetical protein Smp_096000 [Schistosoma mansoni]
	Treg_015365	7	2	1	3	119	127	158	130	3.4	7.15e-29	gi|256080110|ref|XP_002576326.1| hypothetical protein [Schistosoma mansoni]gi|350646008|emb|CCD59285.1| hypothetical protein Smp_050250 [Schistosoma mansoni]
	Treg_011387	3	1	3	6	88	136	157	106	3.4	7.88e-18	gi|256078471|ref|XP_002575519.1| boule-related [Schistosoma mansoni]gi|353233685|emb|CCD81039.1| boule-related [Schistosoma mansoni]
	Treg_018696	3	0	1	2	44	51	53	51	3.4	1.73e-09	gi|350644321|emb|CCD60929.1| dynein heavy chain, putative [Schistosoma mansoni]
	Treg_009037	18	7	22	16	380	550	503	553	3.4	2.5e-38	gi|256072809|ref|XP_002572726.1| metabotropic glutamate receptor [Schistosoma mansoni]gi|353229092|emb|CCD75263.1| putative metabotropic glutamate receptor [Schistosoma mansoni]
	Treg_011008	1	0	4	1	48	57	79	51	3.4	3.98e-11	gi|60696964|gb|AAX30874.1| SJCHGC08408 protein [Schistosoma japonicum]
	Treg_016267	1	3	2	3	68	89	112	80	3.4	4.86e-14	gi|56757005|gb|AAW26674.1| SJCHGC06342 protein [Schistosoma japonicum]
	Treg_016591	7	9	4	5	177	230	218	197	3.4	1.49e-25	gi|226478106|emb|CAX72746.1| LIM motif-containing protein kinase 1 [Schistosoma japonicum]
	Treg_009179	6	0	0	0	62.3	50.5	67.7	49.1	3.4	1.57e-06	gi|256088915|ref|XP_002580567.1| hypothetical protein [Schistosoma mansoni]gi|238666155|emb|CAZ36806.1| hypothetical protein Smp_175270 [Schistosoma mansoni]
	Treg_010886	1	1	6	2	77	83	103	109	3.4	5.49e-16	gi|256076300|ref|XP_002574451.1| nk-2 homeobox protein [Schistosoma mansoni]gi|360043306|emb|CCD78719.1| putative nk-2 homeobox protein [Schistosoma mansoni]
	Treg_006322	96	32	77	99	2037	2421	2429	2422	3.4	5.74e-42	gi|256082304|ref|XP_002577398.1| agrin [Schistosoma mansoni]
	Treg_011954	7	6	12	7	171	265	169	201	3.4	5.15e-19	gi|256074061|ref|XP_002573345.1| hypothetical protein [Schistosoma mansoni]gi|360043481|emb|CCD78894.1| hypothetical protein Smp_018980 [Schistosoma mansoni]
	Treg_020271	4	8.1	2.5	1.6	589	679.9	715.8	629.1	3.4	8.12e-34	gi|350854906|emb|CAZ37317.2| eukaryotic translation initiation factor 2c,putative [Schistosoma mansoni]
	Treg_007624	5	3	4	4	111	126	133	107	3.4	2.21e-15	gi|56753033|gb|AAW24728.1| SJCHGC06258 protein [Schistosoma japonicum]
	Treg_008153	1	0	6	1	167	222.4	169.4	158.3	3.4	2.28e-12	gi|353231657|emb|CCD79012.1| hypothetical protein Smp_158930 [Schistosoma mansoni]
	Treg_008409	11	8	9	8	331	389	369	334	3.4	6.08e-29	gi|256089229|ref|XP_002580716.1| contactin; neuroglian; septate junction protein [Schistosoma mansoni]
	Treg_018269	6	0	7	8	126	189	146	140	3.4	1.58e-14	gi|358256551|dbj|GAA50111.1| hypothetical protein CLF_104083 [Clonorchis sinensis]
	Treg_012387	1	1	3	1	38	56	57	86	3.4	1.63e-14	gi|148575301|gb|ABQ95351.1| secreted cathepsin L2 [Fasciola hepatica]
	Treg_009646	9	8	16	27	290	375	398	373	3.4	1.75e-27	gi|56753915|gb|AAW25150.1| SJCHGC02317 protein [Schistosoma japonicum]gi|226467600|emb|CAX69676.1| hypothetical protein [Schistosoma japonicum]
	Treg_007866	0	5.9	12.7	10.4	260.3	343.7	268.1	263.8	3.4	1.83e-10	gi|256085800|ref|XP_002579100.1| serine/threonine protein kinase [Schistosoma mansoni]gi|350644264|emb|CCD60993.1| serine/threonine kinase [Schistosoma mansoni]
	Treg_016955	29	7	30	26	478	698	473	586	3.4	4.08e-30	gi|350646804|emb|CCD58525.1| nephrin, putative [Schistosoma mansoni]
	Treg_016923	4	4	0	5	84	130	144	71	3.3	1.17e-10	gi|226470160|emb|CAX70361.1| Cyclin-dependent kinase subunit 30A [Schistosoma japonicum]gi|226489723|emb|CAX75012.1| Cyclin-dependent kinase subunit 30A [Schistosoma japonicum]gi|226489725|emb|CAX75013.1| Cyclin-dependent kinase subunit 30A [Schistosoma japonicum]
	Treg_011593	3	3	3	2	98	106	101	86	3.3	3.8e-29	gi|256083982|ref|XP_002578213.1| hypothetical protein [Schistosoma mansoni]
	Treg_010999	7	2	11	12	172	255	199	233	3.3	7.27e-20	gi|256075808|ref|XP_002574208.1| mitochondrial solute carrier [Schistosoma mansoni]gi|353231833|emb|CCD79188.1| putative mitochondrial solute carrier [Schistosoma mansoni]
	Treg_011934	1	0	1.3	0	14.3	22.2	29.3	23	3.3	5.76e-06	NO HIT
	Treg_010460	4	1	2	7	115	123	121	105	3.3	1.1e-24	gi|256080218|ref|XP_002576379.1| hypothetical protein [Schistosoma mansoni]gi|353231804|emb|CCD79159.1| hypothetical protein Smp_050760 [Schistosoma mansoni]
	Treg_007917	18	4	36	19	566	687	531	587	3.3	1.69e-20	gi|358254450|dbj|GAA55285.1| smoothened homolog [Clonorchis sinensis]
	Treg_015602	19.5	17.3	15.1	21.1	431	511.2	538.3	532.4	3.3	2.07e-34	gi|360045123|emb|CCD82671.1| family C50 non-peptidase homologue (C50 family) [Schistosoma mansoni]
	Treg_004671	107	67	78	111	2054	2531	2326	2109	3.3	1.57e-55	gi|256082108|ref|XP_002577304.1| septin [Schistosoma mansoni]gi|353229306|emb|CCD75477.1| putative septin [Schistosoma mansoni]gi|529407160|gb|AGT02086.1| septin-7.2 [Schistosoma mansoni]
	Treg_020664	40.6	18.1	24.9	14.7	467.9	583.9	694.9	635.4	3.3	2.23e-29	gi|29841360|gb|AAP06392.1| SJCHGC01899 protein [Schistosoma japonicum]gi|226473642|emb|CAX71506.1| Saposin B domain-containing protein [Schistosoma japonicum]
	Treg_014828	9.4	2	6.2	10.5	203.4	299.1	226.2	169.7	3.3	2.76e-24	gi|226467213|emb|CAX76087.1| hypothetical protein [Schistosoma japonicum]
	Treg_010636	7	1	2	6	92	115	110	103	3.3	2.88e-12	gi|256070319|ref|XP_002571490.1| similar to WD repeat domain 19-related [Schistosoma mansoni]gi|350646278|emb|CCD59004.1| similar to WD repeat domain 19-related [Schistosoma mansoni]
	Treg_006017	102	70	147	100	6183	8136	8287	6693	3.3	3.42e-45	gi|358337756|dbj|GAA31451.2| collagen alpha-2(I) chain [Clonorchis sinensis]
	Treg_017805	10	2	8	8	145	179	164	174	3.3	3.58e-18	gi|256082211|ref|XP_002577353.1| ribc1 [Schistosoma mansoni]
	Treg_013500	0	0	1	0	9	13	4	8	3.3	1.13e-05	NO HIT
	Treg_016595	10	7	5	11	229	265	261	231	3.3	2.45e-31	gi|256087330|ref|XP_002579824.1| hypothetical protein [Schistosoma mansoni]gi|353233061|emb|CCD80416.1| hypothetical protein Smp_087870 [Schistosoma mansoni]
	Treg_010003	5	2	0	2	65	95	71	60	3.3	3.04e-14	gi|256080311|ref|XP_002576425.1| elongation factor 2 kinase [Schistosoma mansoni]
	Treg_011881	1	1	2	0	25	22	24	19	3.3	3.41e-05	gi|256074552|ref|XP_002573588.1| hypothetical protein [Schistosoma mansoni]gi|238658771|emb|CAZ29820.1| hypothetical protein Smp_133800 [Schistosoma mansoni]
	Treg_011290	4	5	1	6	126	140	137	147	3.3	3.45e-19	NO HIT
	Treg_011797	2	1	1	0	36	38	38	34	3.3	7.39e-14	gi|256081077|ref|XP_002576800.1| hypothetical protein [Schistosoma mansoni]
	Treg_012225	7	0	4	4	86	122	109	92	3.3	1.06e-12	gi|256071192|ref|XP_002571925.1| hypothetical protein [Schistosoma mansoni]gi|353231404|emb|CCD77822.1| putative wd40 repeat-containing [Schistosoma mansoni]
	Treg_017965	7	3	3	2	98	139	147	122	3.3	1.29e-17	gi|358333402|dbj|GAA51916.1| hypothetical protein CLF_107011 [Clonorchis sinensis]
	Treg_015371	66.8	70	53	106	2037.7	2246.3	2488.2	1883.8	3.3	1.43e-40	NO HIT
	Treg_017195	0	1	0	1	30	33	36	22	3.3	1.73e-12	NO HIT
	Treg_010235	14	3	6	7	183	232	242	190	3.3	1.86e-23	gi|360043227|emb|CCD78639.1| putative udp-glucose 6-dehydrogenase [Schistosoma mansoni]
	Treg_006621	99	65	189	136	6912	9449	7428	7774	3.3	2.28e-37	gi|544584050|gb|AGW24287.1| lethal giant larvae protein [Schistosoma japonicum]
	Treg_002285	252	94	158	236	2952	3906	3727	3453	3.3	3.05e-37	gi|358340341|dbj|GAA43384.2| peroxidasin homolog [Clonorchis sinensis]
	Treg_007446	2	5	6	5	106	95	118	108	3.3	4.52e-12	gi|256080788|ref|XP_002576659.1| hypothetical protein [Schistosoma mansoni]gi|353232042|emb|CCD79397.1| putative leucine-rich repeat-containing protein [Schistosoma mansoni]
	Treg_015608	26.1	20.7	21.2	33.5	936.4	1088.8	1103.4	797	3.3	4.61e-51	gi|226480666|emb|CAX73430.1| Putative eukaryotic translation initiation factor 3 subunit [Schistosoma japonicum]
	Treg_008195	33	17	38	33	627	740	713	673	3.3	2.01e-41	gi|360043539|emb|CCD78952.1| putative dep domain containing protein [Schistosoma mansoni]
	Treg_005915	0	0	6.6	0	29	55.8	65.3	50.8	3.3	2.8e-06	gi|56755219|gb|AAW25789.1| SJCHGC01831 protein [Schistosoma japonicum]
	Treg_012883	1	0	1	0	15	29	21	22	3.3	6.31e-05	gi|358334709|dbj|GAA53170.1| hypothetical protein CLF_109699 [Clonorchis sinensis]
	Treg_012438	0	2	1	0	19	33	41	31	3.3	1.2e-05	gi|56757017|gb|AAW26680.1| SJCHGC05318 protein [Schistosoma japonicum]
	Treg_010085	17	8.5	20.5	25.2	350.6	464.4	444.8	385.4	3.3	2.42e-33	gi|256072647|ref|XP_002572646.1| serine/threonine protein kinase [Schistosoma mansoni]
	Treg_017929	1	0	2	0	39	33	36	31	3.3	2.77e-12	gi|358334974|dbj|GAA53407.1| coiled-coil domain-containing protein 39 [Clonorchis sinensis]
	Treg_009588	42	7	31	26	523	732	532	584	3.3	4.06e-26	gi|353228775|emb|CCD74946.1| putative histone deacetylase 4, 5 [Schistosoma mansoni]
	Treg_009906	23	8	27	37	560	703	711	593	3.3	4.8e-36	gi|256089319|ref|XP_002580759.1| Protein VTS1 [Schistosoma mansoni]gi|350646604|emb|CCD58724.1| Protein VTS1, putative [Schistosoma mansoni]
	Treg_014745	130.9	73.5	116	101.1	2155.2	2450.8	3315.7	2660.2	3.3	5.96e-42	gi|29840898|gb|AAP05899.1| hypothetical protein with Saposin A-type domain [Schistosoma japonicum]gi|226473328|emb|CAX71350.1| Saposin-like,IPR008139 Saposin B,domain-containing protein [Schistosoma japonicum]
	Treg_017080	1.5	0	0	0	10.4	11.9	13.3	21.4	3.3	9.28e-05	gi|256079764|ref|XP_002576155.1| hypothetical protein [Schistosoma mansoni]gi|353229972|emb|CCD76143.1| hypothetical protein Smp_048420 [Schistosoma mansoni]
	Treg_008172	2	4	0	1	45	57	50	63	3.3	2.39e-11	gi|256079890|ref|XP_002576217.1| mitochondrial carrier protein [Schistosoma mansoni]gi|353231020|emb|CCD77438.1| mitochondrial carrier protein-related [Schistosoma mansoni]
	Treg_016309	5	0	2	1	64	76	71	54	3.3	4.65e-10	gi|353233071|emb|CCD80426.1| putative flagellar radial spoke protein [Schistosoma mansoni]
	Treg_015241	124.1	32.6	135	115.6	2640.5	3020.5	3357.7	2843	3.3	1.25e-26	gi|350854590|emb|CAZ33895.2| filamin-related [Schistosoma mansoni]
	Treg_017982	5	6	7	5	153	195	202	159	3.3	3.97e-15	gi|358340251|dbj|GAA28678.2| molybdopterin biosynthesis protein MoeA [Clonorchis sinensis]
	Treg_017517	8	2	5	5	160	189	160	168	3.3	8.49e-27	gi|256083383|ref|XP_002577924.1| hypothetical protein [Schistosoma mansoni]gi|353231907|emb|CCD79262.1| hypothetical protein Smp_158360 [Schistosoma mansoni]
	Treg_010430	22	9	11	18	420	417	454	377	3.3	8.56e-42	gi|353232250|emb|CCD79605.1| putative wnt inhibitor frzb2 [Schistosoma mansoni]
	Treg_017560	5	6	8	9	244	301	261	251	3.2	1.09e-42	gi|360042854|emb|CCD78264.1| putative coiled-coil flagellar protein [Schistosoma mansoni]
	Treg_014217	0	0	1	0	6	18	16	6	3.2	7.63e-06	NO HIT
	Treg_010562	5	4	2	5	149	165	153	164	3.2	1.81e-16	gi|256072783|ref|XP_002572713.1| nibrin-related [Schistosoma mansoni]gi|353229080|emb|CCD75251.1| nibrin-related [Schistosoma mansoni]
	Treg_016415	0	0	2	0	11.4	15.2	24.1	29.2	3.2	0.000388	gi|76156663|gb|AAX27826.2| SJCHGC09525 protein [Schistosoma japonicum]
	Treg_008342	9	17	6	13	325	408	430	344	3.2	5.44e-25	gi|256079082|ref|XP_002575819.1| hypothetical protein [Schistosoma mansoni]gi|360045209|emb|CCD82757.1| hypothetical protein Smp_044950 [Schistosoma mansoni]
	Treg_018290	1	1	3	5	61	79	74	75	3.2	6.64e-11	gi|256079748|ref|XP_002576147.1| sulfite reductase [Schistosoma mansoni]
	Treg_010310	7	4	6	5	146	227	147	171	3.2	8.12e-25	gi|353231972|emb|CCD79327.1| cadherin-related [Schistosoma mansoni]
	Treg_014747	0	1	0	1	14	25.1	27.1	16.1	3.2	8.26e-10	NO HIT
	Treg_016513	1	0	6	3	50	100	130	105	3.2	8.48e-09	NO HIT
	Treg_007597	50	8	159	62	1404.5	1963.4	1301.4	1742.3	3.2	1.75e-09	gi|358341131|dbj|GAA48880.1| protocadherin Fat 1 [Clonorchis sinensis]
	Treg_011338	5	4	0	2	56	70	82	63	3.2	4.85e-10	gi|256087993|ref|XP_002580145.1| hypothetical protein [Schistosoma mansoni]
	Treg_006345	79	73	67	98	1481	1842	1754	1547	3.2	4.98e-50	gi|56756322|gb|AAW26334.1| SJCHGC02878 protein [Schistosoma japonicum]gi|226468598|emb|CAX69976.1| Sorting nexin-3 [Schistosoma japonicum]
	Treg_006986	0	0	46	0	388.6	449.5	311	320.8	3.2	0.00071	gi|353229735|emb|CCD75906.1| hypothetical protein Smp_170540 [Schistosoma mansoni]
	Treg_016111	41	23	36	41	1056	919	1206	885	3.2	1.01e-47	gi|256071371|ref|XP_002572014.1| dynein light chain [Schistosoma mansoni]gi|350644963|emb|CCD60329.1| dynein light chain, putative [Schistosoma mansoni]
	Treg_007137	10	12	5	23	1168	1315	1433	1124	3.2	1.25e-40	gi|358342705|dbj|GAA27868.2| minichromosome maintenance protein 2, partial [Clonorchis sinensis]
	Treg_016312	6	3	8	7	189	210	264	196	3.2	1.76e-34	gi|256080345|ref|XP_002576442.1| cytoplasmic dynein light chain [Schistosoma mansoni]gi|350645549|emb|CCD59789.1| cytoplasmic dynein light chain, putative [Schistosoma mansoni]
	Treg_015799	6	1	7	5	75	128	164	132	3.2	2.18e-12	NO HIT
	Treg_007706	28	46	29	41	682	919	947	825	3.2	2.85e-35	gi|256072577|ref|XP_002572611.1| malic enzyme [Schistosoma mansoni]
	Treg_015017	84.2	67.9	51.8	78.7	4449.6	4954.8	5849.3	4612.7	3.2	3.81e-49	gi|226468452|emb|CAX69903.1| Putative aminopeptidase W07G4.4 [Schistosoma japonicum]gi|226468454|emb|CAX69904.1| Putative aminopeptidase W07G4.4 [Schistosoma japonicum]
	Treg_010165	14	25	11	10	375	486	467	386	3.2	2.35e-23	gi|56753461|gb|AAW24934.1| SJCHGC08362 protein [Schistosoma japonicum]
	Treg_006947	47	10	53	51	822	1128	837	964	3.2	4.5e-22	gi|350855127|emb|CCD58146.1| unnamed protein product [Schistosoma mansoni]
	Treg_017800	11	3	8	8	149	175	175	167	3.2	4.82e-18	gi|283138947|gb|ADB12549.1| SAK [Schistosoma mansoni]
	Treg_007596	65	42	103	76	1991	2350	2364	1922	3.2	5.63e-37	NO HIT
	Treg_011908	0	1	1	1	19	26	20	19	3.2	7.4e-06	gi|360043135|emb|CCD78547.1| putative cadherin [Schistosoma mansoni]
	Treg_015735	52	28	35	36	1129	1306	1260	1167	3.2	1.19e-44	gi|256080589|ref|XP_002576562.1| monocarboxylate transporter [Schistosoma mansoni]gi|350645221|emb|CCD60094.1| monocarboxylate transporter, putative [Schistosoma mansoni]
	Treg_007955	2	3	2	2	46	46	42	43	3.2	1.41e-07	gi|56757956|gb|AAW27118.1| SJCHGC09441 protein [Schistosoma japonicum]
	Treg_011731	8	3	14	11	259	312	237	282	3.2	1.47e-18	gi|256088051|ref|XP_002580173.1| tyrosine kinase [Schistosoma mansoni]gi|353233040|emb|CCD80395.1| tyrosine kinase [Schistosoma mansoni]
	Treg_010573	7	3	8	10	186	266	237	228	3.2	1.82e-35	gi|350644163|emb|CCD61070.1| otopetrin, putative [Schistosoma mansoni]
	Treg_011321	6	0	3	3	63	89	86	49	3.2	2.43e-09	gi|256087479|ref|XP_002579896.1| hypothetical protein [Schistosoma mansoni]
	Treg_007834	17	17	20	31	427	485	454	429	3.2	7.83e-36	gi|256083652|ref|XP_002578055.1| dystonin [Schistosoma mansoni]
	Treg_018988	5	10	8	7	147	233	154	167	3.2	1.06e-16	gi|226479152|emb|CAX73071.1| Zinc finger protein 710 [Schistosoma japonicum]
	Treg_016209	5	4	3	4	425	513	593	412	3.2	1.07e-33	gi|226467636|emb|CAX69694.1| Histone RNA hairpin-binding protein [Schistosoma japonicum]
	Treg_017058	19	3	23	16	309	404	295	359	3.2	2.49e-19	gi|256081365|ref|XP_002576941.1| hypothetical protein [Schistosoma mansoni]gi|350645403|emb|CCD59932.1| hypothetical protein Smp_152430 [Schistosoma mansoni]
	Treg_014727	26.8	11.6	11.8	46.7	614.4	677.4	610.1	595.3	3.2	3.68e-29	gi|256084570|ref|XP_002578501.1| hypothetical protein [Schistosoma mansoni]gi|353229257|emb|CCD75428.1| hypothetical protein Smp_073280 [Schistosoma mansoni]
	Treg_016647	15	5	11	21	240	349	349	273	3.2	3.93e-24	gi|256084560|ref|XP_002578496.1| hypothetical protein [Schistosoma mansoni]gi|353229252|emb|CCD75423.1| hypothetical protein Smp_161820 [Schistosoma mansoni]
	Treg_015097	30.5	0	6.4	15	427.4	456.8	262.6	428.3	3.2	4.96e-10	gi|256082244|ref|XP_002577369.1| egf-like domain protein [Schistosoma mansoni]
	Treg_011238	0	1	1	2	31	32	47	41	3.2	1.13e-06	gi|256085894|ref|XP_002579145.1| hypothetical protein [Schistosoma mansoni]gi|360044500|emb|CCD82048.1| hypothetical protein Smp_165430 [Schistosoma mansoni]
	Treg_018029	5	6	7	5	158	224	225	217	3.2	1.96e-35	gi|56755369|gb|AAW25864.1| SJCHGC05177 protein [Schistosoma japonicum]
	Treg_015784	133.1	26.8	103	112.3	1601.6	2047.6	1968.2	1800.6	3.2	4.72e-21	gi|350646088|emb|CCD59234.1| sortilin, putative [Schistosoma mansoni]
	Treg_006925	26	32	17	29	628	764	725	673	3.1	1.07e-39	gi|256075405|ref|XP_002574010.1| gtpase_rho [Schistosoma mansoni]gi|353229364|emb|CCD75535.1| putative rho GTPase [Schistosoma mansoni]
	Treg_020760	77	23	95	86	1848	2442	1823	2136	3.1	1.1e-26	gi|358253221|dbj|GAA52539.1| disco-interacting protein 2 homolog C [Clonorchis sinensis]
	Treg_009067	23	16	0	0	205	297	231	211	3.1	1.74e-06	gi|256077536|ref|XP_002575059.1| hypothetical protein [Schistosoma mansoni]
	Treg_007705	21	3	16	20	372	430	347	373	3.1	2.14e-26	gi|256084576|ref|XP_002578504.1| hypothetical protein [Schistosoma mansoni]
	Treg_009979	23	6	44	24	403	653	395	601	3.1	3.34e-15	gi|256083925|ref|XP_002578185.1| hypothetical protein [Schistosoma mansoni]gi|350644906|emb|CCD60406.1| hypothetical protein Smp_160060 [Schistosoma mansoni]
	Treg_010031	13	5	11	11	203	216	256	183	3.1	3.71e-20	gi|256076698|ref|XP_002574647.1| eps8-related protein [Schistosoma mansoni]
	Treg_006675	258	238	216.9	326	5636.5	5711.4	7383.2	5601	3.1	1.29e-31	gi|256085472|ref|XP_002578945.1| annexin [Schistosoma mansoni]gi|353233508|emb|CCD80863.1| putative annexin [Schistosoma mansoni]
	Treg_016265	15.1	0	8.8	44.9	353.9	380.6	359.6	349.6	3.1	1.29e-09	gi|256072401|ref|XP_002572524.1| hypothetical protein [Schistosoma mansoni]
	Treg_017681	0	0	1	2	18	19	14	27	3.1	2.6e-05	gi|256071023|ref|XP_002571841.1| hypothetical protein [Schistosoma mansoni]gi|353228599|emb|CCD74770.1| hypothetical protein Smp_124190 [Schistosoma mansoni]
	Treg_007198	223	67	437	249	5535	7024	5257	5708	3.1	3.53e-14	gi|256052588|ref|XP_002569845.1| erythrocyte membrane protein [Schistosoma mansoni]
	Treg_015679	38.4	29.6	20.6	28.7	708	923.6	909.8	788.6	3.1	4.34e-42	gi|256092908|ref|XP_002582119.1| hypothetical protein [Schistosoma mansoni]
	Treg_017490	11	4	5	10	234.3	301.3	254.1	214	3.1	5.37e-40	gi|256075431|ref|XP_002574023.1| hypothetical protein [Schistosoma mansoni]gi|353229351|emb|CCD75522.1| hypothetical protein Smp_136200 [Schistosoma mansoni]
	Treg_009621	76.7	15.5	42.2	44.4	840.2	1078.8	912.8	867.5	3.1	6.07e-25	gi|256076330|ref|XP_002574466.1| centaurin/arf-related [Schistosoma mansoni]
	Treg_011262	18	1	9	5	217	229	165	201	3.1	7.58e-14	gi|256075264|ref|XP_002573940.1| cadherin [Schistosoma mansoni]
	Treg_003023	2	0	0	2	19	33	18	18	3.1	0.000128	gi|256077938|ref|XP_002575256.1| zinc finger protein [Schistosoma mansoni]
	Treg_006252	0	0	0	1.2	7.7	17.9	10.8	9.3	3.1	1.03e-06	gi|76161881|gb|AAX30110.2| KIAA1076 protein [Schistosoma japonicum]
	Treg_004665	7.4	10.7	14.2	7.2	196.6	352.2	221.2	195.8	3.1	1.05e-15	NO HIT
	Treg_017711	4	0	2	1	55	66	59	71	3.1	1.31e-11	gi|353231414|emb|CCD77832.1| hypothetical protein Smp_124710 [Schistosoma mansoni]
	Treg_006757	14	4	11	14	970	1224	1234	1008	3.1	2.18e-40	gi|256052868|ref|XP_002569971.1| DNA replication licensing factor MCM4 [Schistosoma mansoni]
	Treg_007805	5.5	0	0	3.6	68.2	55.1	90.1	52.5	3.1	3.41e-08	gi|360044001|emb|CCD81547.1| putative dna polymerase epsilon, catalytic subunit [Schistosoma mansoni]
	Treg_009402	8.7	0	0	9.9	117.5	118.7	118.8	98.4	3.1	5.22e-09	gi|56756693|gb|AAW26519.1| SJCHGC04671 protein [Schistosoma japonicum]
	Treg_007486	39	13	48	49	785	940	763	808	3.1	6.18e-28	gi|256092840|ref|XP_002582085.1| hypothetical protein [Schistosoma mansoni]
	Treg_011362	1	0	0	2	16	22	21	20	3.1	8.36e-06	NO HIT
	Treg_009872	41	10	31	31	532	690	526	593	3.1	8.61e-31	gi|256086317|ref|XP_002579347.1| calcium-activated potassium channel [Schistosoma mansoni]gi|350644316|emb|CCD60945.1| calcium-activated potassium channel [Schistosoma mansoni]
	Treg_017465	2	1	0	3	24.1	31.8	32.5	27.5	3.1	8.77e-06	gi|56755033|gb|AAW25699.1| SJCHGC06872 protein [Schistosoma japonicum]
	Treg_009301	29	5	48	32	540	731	564	601	3.1	8.89e-18	gi|256083894|ref|XP_002578170.1| aspartyl aminopeptidase (M18 family) [Schistosoma mansoni]
	Treg_009905	10	5	7	6	198	232	217	223	3.1	1.39e-39	gi|256078608|ref|XP_002575587.1| wnt-5 [Schistosoma mansoni]gi|353232191|emb|CCD79546.1| putative wnt-5 [Schistosoma mansoni]
	Treg_020750	7	5	14.5	14	247.7	289.6	259.9	262.4	3.1	4.23e-26	gi|256076497|ref|XP_002574548.1| hypothetical protein [Schistosoma mansoni]gi|353233096|emb|CCD80451.1| hypothetical protein Smp_138950 [Schistosoma mansoni]
	Treg_009151	34	16	23	35	541	627	518	545	3.1	5.82e-38	gi|256070756|ref|XP_002571708.1| requim req/dpf2 [Schistosoma mansoni]gi|350646387|emb|CCD58946.1| requim, req/dpf2, putative [Schistosoma mansoni]
	Treg_018596	1	0	1	2	27	47	27	39	3.1	2.68e-06	NO HIT
	Treg_017631	2.3	7.3	2.9	2.6	103.3	138.1	137.8	94.5	3.1	2.77e-11	gi|256081635|ref|XP_002577074.1| hypothetical protein [Schistosoma mansoni]gi|360043665|emb|CCD81211.1| hypothetical protein Smp_057860 [Schistosoma mansoni]
	Treg_016024	4	0	4	1	74	72	73	58	3.1	3.46e-11	gi|358342435|dbj|GAA49897.1| NAD dependent epimerase/dehydratase [Clonorchis sinensis]
	Treg_006536	51	7	52	30	731	997	760	925	3.1	3.66e-17	gi|353228776|emb|CCD74947.1| hypothetical protein Smp_159780 [Schistosoma mansoni]
	Treg_009687	1.2	2.2	2.2	0	27.9	45.9	54.1	29.8	3.1	9.28e-06	gi|256074570|ref|XP_002573597.1| hypothetical protein [Schistosoma mansoni]gi|360043591|emb|CCD81137.1| hypothetical protein Smp_133860 [Schistosoma mansoni]
	Treg_006445	0	1	0	0	2.1	4.3	3.3	7.4	3.1	0.000106	gi|256079222|ref|XP_002575888.1| hypothetical protein [Schistosoma mansoni]gi|353232735|emb|CCD80090.1| hypothetical protein Smp_146720 [Schistosoma mansoni]
	Treg_003161	13.1	8.9	5	12.7	307.4	340.7	256	289.4	3.1	3.93e-37	gi|226466600|emb|CAX69435.1| hypothetical protein [Schistosoma japonicum]
	Treg_008706	21	4	25	14	346	505	330	389	3.1	5.92e-17	gi|353231736|emb|CCD79091.1| lar interacting protein (lip)-related protein [Schistosoma mansoni]
	Treg_015170	12	3	19	12	260	328	270	264	3.1	6.98e-23	gi|256077940|ref|XP_002575257.1| hypothetical protein [Schistosoma mansoni]
	Treg_006154	22.4	10	0	6.7	228.3	214.8	180.8	202.6	3.1	1.38e-09	gi|358334243|dbj|GAA52674.1| hypothetical protein CLF_108599, partial [Clonorchis sinensis]
	Treg_015361	53.3	11.1	57	53.4	813.7	1092.1	1051.3	1039.7	3.1	9.52e-24	gi|358332249|dbj|GAA50929.1| fanconi anemia group D2 protein [Clonorchis sinensis]
	Treg_010906	6	5	1	9	138	172	148	117	3.1	1.46e-15	gi|353231266|emb|CCD77684.1| tyrosine kinase [Schistosoma mansoni]
	Treg_010308	10	4	4	10	117	197	210	193	3.1	1.6e-19	gi|358334285|dbj|GAA52713.1| zinc finger CCCH domain-containing protein 31 [Clonorchis sinensis]
	Treg_018714	1	0	0	3	25	38	29	31	3.1	1.79e-05	NO HIT
	Treg_008890	39	9	12	34	406	514	451	456	3.1	2.95e-22	gi|256080964|ref|XP_002576745.1| netrin [Schistosoma mansoni]gi|360044990|emb|CCD82538.1| putative netrin [Schistosoma mansoni]
	Treg_016344	17	11	4	10	193	262	248	200	3.1	3.02e-19	NO HIT
	Treg_011168	6	0	7	1	90	112	72	96	3.1	3.56e-09	gi|256085887|ref|XP_002579142.1| zinc finger protein [Schistosoma mansoni]
	Treg_010455	17	6	12	7	288	351	254	326	3.1	4.5e-32	gi|358337938|dbj|GAA56262.1| hypothetical protein CLF_110444 [Clonorchis sinensis]
	Treg_014802	93	152	96	100	4475	5384	5793	5185	3.1	2.14e-28	gi|56754919|gb|AAW25642.1| unknown [Schistosoma japonicum]
	Treg_015651	33	13	26	22	440	533	448	502	3.1	2.47e-33	gi|350646299|emb|CCD59025.1| variable lymphocyte receptor, putative [Schistosoma mansoni]
	Treg_017148	20	13	17	21	421	569	564	428	3.1	2.7e-35	gi|256074149|ref|XP_002573389.1| hypothetical protein [Schistosoma mansoni]gi|350646788|emb|CCD58509.1| hypothetical protein Smp_019430 [Schistosoma mansoni]
	Treg_011987	3	1	4	3	69	102	77	78	3.1	1.49e-22	gi|56758890|gb|AAW27585.1| SJCHGC05297 protein [Schistosoma japonicum]
	Treg_018552	2	1	3	2	56	63	72	55	3.1	2.31e-11	gi|360044244|emb|CCD81791.1| hypothetical protein Smp_128350 [Schistosoma mansoni]
	Treg_017042	21	7	25	15	332	382	366	365	3.1	3.82e-25	gi|353232134|emb|CCD79489.1| putative beta chain spectrin [Schistosoma mansoni]
	Treg_016476	31	9	17	34	377	480	488	456	3.1	3.86e-30	gi|256074757|ref|XP_002573689.1| heparan sulfate n-deacetylase/n-sulfotransferase [Schistosoma mansoni]gi|353230712|emb|CCD77129.1| putative heparan sulfate n-deacetylase/n-sulfotransferase [Schistosoma mansoni]
	Treg_007278	20	10	7	16	1099	1256	1380	1098	3.1	9.45e-39	gi|256085630|ref|XP_002579018.1| enhancer of zeste ezh [Schistosoma mansoni]gi|238664419|emb|CAZ35257.1| enhancer of zeste, ezh, putative [Schistosoma mansoni]
	Treg_009523	22	4	19	11	330	451	359	389	3	1.25e-24	gi|256073364|ref|XP_002573001.1| hypothetical protein [Schistosoma mansoni]gi|350645254|emb|CCD60035.1| hypothetical protein Smp_130510 [Schistosoma mansoni]
	Treg_009206	2.2	5	3	3	83.2	69.5	123.2	68.2	3	2.13e-10	gi|47115839|sp|Q8MUC1.1|FABP_CLOSI RecName: Full=Fatty acid-binding proteingi|22655514|gb|AAN04089.1|AF527454_1 fatty acid binding protein [Clonorchis sinensis]
	Treg_009587	0	1.3	0	2.2	23.9	30.8	42.9	21.8	3	2.23e-06	gi|256086828|ref|XP_002579588.1| hypothetical protein [Schistosoma mansoni]
	Treg_006891	75.4	32.5	57.1	88.2	1076.1	1317.8	1172.9	1148.1	3	1.8e-40	gi|226478090|emb|CAX72738.1| vasodilator-stimulated phosphoprotein [Schistosoma japonicum]
	Treg_014827	4.3	0	4.7	2.6	76.3	104.9	89.7	87.4	3	3.25e-12	gi|226467213|emb|CAX76087.1| hypothetical protein [Schistosoma japonicum]
	Treg_017572	10	5	6	7	148	194	180	198	3	3.78e-22	gi|256073032|ref|XP_002572837.1| hypothetical protein [Schistosoma mansoni]gi|360042952|emb|CCD78362.1| hypothetical protein Smp_013610 [Schistosoma mansoni]
	Treg_016898	31.9	26.6	24.3	34.4	556.7	736.2	710.7	620.1	3	5.8e-37	gi|56755525|gb|AAW25941.1| SJCHGC06265 protein [Schistosoma japonicum]
	Treg_016809	10	10	7	14	215	252	239	208	3	1.44e-19	gi|350645550|emb|CCD59790.1| septate junction protein [Schistosoma mansoni]
	Treg_008858	8	7	13	20	259	418	278	321	3	1.79e-20	gi|358340611|dbj|GAA29615.2| hypothetical protein CLF_101644 [Clonorchis sinensis]
	Treg_017812	0	4	3	2	46	52	53	47	3	3.08e-07	gi|256076580|ref|XP_002574589.1| hypothetical protein [Schistosoma mansoni]gi|238659798|emb|CAZ30822.1| hypothetical protein Smp_139140 [Schistosoma mansoni]
	Treg_008648	29	10	14	27	340	409	412	408	3	3.8e-29	gi|353228515|emb|CCD74686.1| hypothetical protein Smp_196600 [Schistosoma mansoni]
	Treg_006446	101	117	109	131	2170	2891	2921	2995	3	5.12e-39	gi|256077559|ref|XP_002575070.1| poly(ADP-ribose) glycohydrolase [Schistosoma mansoni]
	Treg_015018	19.8	6.2	37.8	16.8	388.7	527.3	555.7	439	3	9.14e-18	gi|76155575|gb|AAX26867.2|
	Treg_007994	28.7	16	20.5	33.7	519.1	575.9	550.6	536.7	3	2.11e-32	gi|256079067|ref|XP_002575812.1| hypothetical protein [Schistosoma mansoni]
	Treg_015024	7	11	12	9	264	293	266	268	3	3.25e-28	NO HIT
	Treg_008763	16.2	21	18	13.9	369.6	426.4	491.3	399.4	3	3.47e-31	gi|353231957|emb|CCD79312.1| putative dock [Schistosoma mansoni]
	Treg_017834	5	6	7	3	127	167	171	147	3	3.75e-14	gi|360043879|emb|CCD81425.1| Mername-AA021 peptidase (M24 family) [Schistosoma mansoni]
	Treg_009055	0	0	4	7.3	64	96.6	32.1	55.4	3	4.73e-06	gi|256079458|ref|XP_002576004.1| m-phase inducer phosphatase(cdc25) [Schistosoma mansoni]
	Treg_012886	0	0	3	1	26	35	27		37	3	9.33e-07	gi|360044896|emb|CCD82444.1| hypothetical protein Smp_157210 [Schistosoma mansoni]
	Treg_006727	3.8	0	1.6	1.9	45.9	46.1	25.4	43.7	3	2.66e-06	NO HIT
	Treg_011683	0	0	1	0	6	7	8	3	3	3.66e-05	gi|256085298|ref|XP_002578859.1| hypothetical protein [Schistosoma mansoni]gi|350645819|emb|CCD59581.1| hypothetical protein Smp_076860 [Schistosoma mansoni]
	Treg_012742	0	2	1	1	19	21	13	19	3	0.000597	NO HIT
	Treg_008288	74	38	68	96	1672	2024	1708	1762	3	2.49e-40	gi|353232778|emb|CCD80134.1| sec24-related C, d [Schistosoma mansoni]
	Treg_015186	76.9	26.6	60.3	25.1	738.9	1026	829.9	972.5	3	2.97e-19	gi|256080824|ref|XP_002576676.1| RAB6-interacting protein 2 (ERC protein 1) [Schistosoma mansoni]
	Treg_008487	9	7	4	9	172	171	197	181	3	4.71e-24	gi|256052709|ref|XP_002569896.1| adenylate cyclase [Schistosoma mansoni]
	Treg_008912	82	10	99	55	1258	1710	1227	1545	3	8.57e-13	gi|353233669|emb|CCD81023.1| putative adenylate and guanylate cyclases [Schistosoma mansoni]
	Treg_010937	28	7	13	23	411	477	443	484	3	1.17e-26	gi|358340094|dbj|GAA48059.1| CD109 antigen [Clonorchis sinensis]
	Treg_007012	110	36	111	111	1543	2059	1630	1678	3	1.22e-25	gi|256089038|ref|XP_002580625.1| hypothetical protein [Schistosoma mansoni]gi|353233541|emb|CCD80895.1| hypothetical protein Smp_175640 [Schistosoma mansoni]
	Treg_015068	17	4	19	8	306	468	311	361	3	1.36e-18	gi|256076647|ref|XP_002574622.1| tensin [Schistosoma mansoni]gi|353233762|emb|CCD81116.1| putative tensin [Schistosoma mansoni]
	Treg_008489	43.4	26.4	39.3	58.2	798.4	930	1050.2	962.9	3	2.49e-40	gi|226478768|emb|CAX72879.1| Ankyrin repeat domain-containing protein 15 (Kidney ankyrin repeat-containing protein) [Schistosoma japonicum]
	Treg_017591	12	5	12	7	171	212	215	196	3	3.94e-17	gi|256053140|ref|XP_002570063.1| neurotracting/lsamp/neurotrimin/obcam related cell adhesion molecule [Schistosoma mansoni]gi|353230146|emb|CCD76317.1| neurotracting/lsamp/neurotrimin/obcam related cell adhesion molecule [Schistosoma mansoni]
	Treg_008077	22	19	22	16	307	425	406	399	3	5.38e-28	gi|256070634|ref|XP_002571648.1| hypothetical protein [Schistosoma mansoni]gi|353231188|emb|CCD77606.1| hypothetical protein Smp_001780 [Schistosoma mansoni]
	Treg_016062	0	0	0	0	2.3	5.5	8.9	3.4	3	7.23e-06	NO HIT
	Treg_007842	42.1	10.3	38.6	47.6	727.2	780.9	799.4	851.3	3	9.15e-29	gi|256071301|ref|XP_002571979.1| muscleblind-like protein [Schistosoma mansoni]
	Treg_001927	7.4	5.6	0	14.4	151.6	233.7	196.1	139.1	3	1.46e-11	gi|226480850|emb|CAX73522.1| putative aldehyde dehydrogenase 1B1 precursor [Schistosoma japonicum]
	Treg_015396	16	1	13	10	156	241	219	224	3	1.51e-15	gi|256066449|ref|XP_002570520.1| lyst-interacting protein [Schistosoma mansoni]
	Treg_010509	9	2	17	8	210	225	181	206	3	2.12e-14	gi|169823466|gb|ACA96797.1| frizzled 5 [Schistosoma japonicum]
	Treg_019182	2	0	1	0	26	29	34	28	3	2.98e-05	gi|226471614|emb|CAX70888.1| lactate dehydrogenase A [Schistosoma japonicum]
	Treg_014755	0	0	0	3.7	20.2	30.6	19.9	27.6	3	4.35e-05	gi|56753117|gb|AAW24768.1| SJCHGC00713 protein [Schistosoma japonicum]
	Treg_011628	9	1	6	5	104	124	102	119	3	4.43e-11	gi|256066523|ref|XP_002570551.1| hypothetical protein [Schistosoma mansoni]
	Treg_017822	4	0	0	3.1	21.8	34.4	39.7	42.5	3	4.87e-06	gi|256078810|ref|XP_002575687.1| hypothetical protein [Schistosoma mansoni]
	Treg_017344	1	1	0	2	41	38	48	37	3	9.9e-07	NO HIT
	Treg_006296	1.7	0	0	3.2	53.9	65.1	62.2	88.2	3	1.22e-07	NO HIT
	Treg_017082	6	1	5	6	74	99	116	94	3	1.53e-10	gi|256085731|ref|XP_002579067.1| ank repeat-containing [Schistosoma mansoni]gi|353228711|emb|CCD74882.1| putative ank repeat-containing [Schistosoma mansoni]
	Treg_016731	6	3	1	4	272	323	417	297	3	1.77e-23	gi|256086848|ref|XP_002579598.1| protein regulator of cytokinesis 1 prc1 [Schistosoma mansoni]
	Treg_008668	0	0	1.1	2.1	65.7	34.1	91	29	3	2.25e-06	gi|256079620|ref|XP_002576084.1| ring finger protein 11 (sid 1669) (nedd4 ww domain-binding protein 2) [Schistosoma mansoni]gi|353230819|emb|CCD77236.1| putative ring finger protein 11 (sid 1669) (nedd4 ww domain-binding protein 2) [Schistosoma mansoni]
	Treg_004233	7.3	0	23.5	0	123.3	200	241.6	170.6	3	3.95e-05	gi|256084128|ref|XP_002578284.1| SLAP [Schistosoma mansoni]
	Treg_010970	2	1	2	2	32	49	30	42	3	6.89e-08	gi|256092932|ref|XP_002582131.1| serine/threonine protein kinase [Schistosoma mansoni]gi|353228826|emb|CCD74997.1| serine/threonine kinase [Schistosoma mansoni]
	Treg_010494	6	1	6	3	73	84	60	85	3	7.16e-09	gi|358339399|dbj|GAA34713.2| early B-cell factor [Clonorchis sinensis]
	Treg_007712	66	28	45	58	1029	1300	1168	1073	3	8.09e-45	gi|256082577|ref|XP_002577531.1| ral [Schistosoma mansoni]gi|353232245|emb|CCD79600.1| putative ral [Schistosoma mansoni]
	Treg_012154	1	1	1	1	25	38	33	32	3	8.54e-06	NO HIT
	Treg_006713	0	0	9.1	0	104.7	77	90.2	96.8	3	0.000884	gi|256080585|ref|XP_002576560.1| hypothetical protein [Schistosoma mansoni]gi|350645219|emb|CCD60092.1| hypothetical protein Smp_150320 [Schistosoma mansoni]
	Treg_009403	18.5	14.7	27.3	31.5	389.7	652.2	598.3	479.5	3	1.14e-32	gi|56756693|gb|AAW26519.1| SJCHGC04671 protein [Schistosoma japonicum]
	Treg_006755	4.5	4.7	7.7	4.5	104	145.8	210.4	182.9	3	1.54e-22	gi|76156836|gb|AAX27954.2| SJCHGC09327 protein [Schistosoma japonicum]
	Treg_011298	17.7	7.3	3.7	17.3	229.2	225.1	265	263	3	2.95e-16	gi|256070967|ref|XP_002571813.1| venom allergen-like (VAL) 6 protein [Schistosoma mansoni]gi|353228625|emb|CCD74796.1| venom allergen-like (VAL) 6 protein [Schistosoma mansoni]
	Treg_007743	25	20	21.2	36.5	653.3	830	580.9	643.5	3	5.83e-32	gi|256052032|ref|XP_002569583.1| bruno-like rna binding protein [Schistosoma mansoni]gi|350646169|emb|CCD59153.1| bruno-like rna binding protein [Schistosoma mansoni]
	Treg_011164	0	0	0	1.4	7.3	18.4	9.1	9.3	3	8.84e-06	NO HIT
	Treg_019514	1	0	0.5	0	13.3	21.4	17.2	19.6	2.9	0.000675	gi|256076499|ref|XP_002574549.1| SPFH domain protein 1 precursor. [Schistosoma mansoni]gi|353233097|emb|CCD80452.1| putative spfh domain protein 1 precursor [Schistosoma mansoni]
	Treg_008908	30	8	18	16	363	499	367	375	2.9	1.14e-28	gi|358340709|dbj|GAA48550.1| tripartite motif-containing protein 9/67, partial [Clonorchis sinensis]
	Treg_017009	12	6	26	19	315	486	294	345	2.9	1.22e-21	gi|256081684|ref|XP_002577098.1| neuropilin (nrp) and tolloid (tll)-like [Schistosoma mansoni]gi|353232692|emb|CCD80047.1| neuropilin (nrp) and tolloid (tll)-like [Schistosoma mansoni]
	Treg_017160	0	0	0	1	13	12	11	10	2.9	1.4e-07	gi|353230002|emb|CCD76173.1| putative transient receptor potential channel [Schistosoma mansoni]
	Treg_017201	16	1	14	12	216	271	199	254	2.9	2.07e-15	gi|353230154|emb|CCD76325.1| putative homeobox protein [Schistosoma mansoni]
	Treg_007726	6	2	5	8	112.6	111.2	81.4	94.1	2.9	5.34e-11	NO HIT
	Treg_011879	3	1	2	1	52	39	48	46	2.9	3.48e-14	NO HIT
	Treg_006328	248.9	51	228.9	170	3421	4444.6	3420.5	3973.5	2.9	4.1e-18	gi|256052678|ref|XP_002569882.1| hypothetical protein [Schistosoma mansoni]
	Treg_014826	9.6	5.6	19.9	0	166.5	233.4	203.6	268.7	2.9	5.31e-08	gi|56753971|gb|AAW25178.1| SJCHGC09526 protein [Schistosoma japonicum]
	Treg_017680	1	0	2	0	18	23	18	16	2.9	0.000925	gi|358331992|dbj|GAA50727.1| hypothetical protein CLF_104960 [Clonorchis sinensis]
	Treg_008592	23	20	16	19	384	482	514	362	2.9	1.11e-33	gi|56753105|gb|AAW24762.1| SJCHGC04453 protein [Schistosoma japonicum]
	Treg_008548	7	4	8	6	178	201	169.5	197.5	2.9	1.28e-15	gi|256076544|ref|XP_002574571.1| hypothetical protein [Schistosoma mansoni]gi|360043774|emb|CCD81320.1| hypothetical protein Smp_139060 [Schistosoma mansoni]
	Treg_006694	3	1	6	3	61	73	62	73	2.9	1.9e-10	gi|256087777|ref|XP_002580040.1| lhx3 [Schistosoma mansoni]gi|360045044|emb|CCD82592.1| putative lhx3 [Schistosoma mansoni]
	Treg_006336	0	2.2	2.3	0	20.9	43.5	43.3	43	2.9	2.16e-05	gi|56754559|gb|AAW25467.1| unknown [Schistosoma japonicum]
	Treg_009304	62	42	45	54	731	897	987	850	2.9	6.25e-41	gi|256081495|ref|XP_002577005.1| chromosome region maintenance protein 5/exportin [Schistosoma mansoni]gi|353229466|emb|CCD75637.1| putative chromosome region maintenance protein 5/exportin [Schistosoma mansoni]
	Treg_017828	3	0	0	3	42.6	55.1	41.2	29.2	2.9	7.25e-11	gi|256082650|ref|XP_002577567.1| hypothetical protein [Schistosoma mansoni]
	Treg_010396	1.5	1	2	1	21	38.5	20.1	17.9	2.9	0.000325	gi|350646381|emb|CCD58940.1| DNA double-strand break repair rad50 ATPase,putative [Schistosoma mansoni]
	Treg_012206	7	5	5	6	110	139	152	99	2.9	1.13e-13	gi|256090345|ref|XP_002581157.1| hypothetical protein [Schistosoma mansoni]
	Treg_007831	5	6	2	4	103	124	138	121	2.9	1.26e-12	gi|256087795|ref|XP_002580049.1| cell adhesion molecule [Schistosoma mansoni]gi|360045053|emb|CCD82601.1| putative cell adhesion molecule [Schistosoma mansoni]
	Treg_013629	1	0	2	1	21	19	24	25	2.9	1.63e-05	NO HIT
	Treg_008295	29	6	29	29	383	436	396	448	2.9	2.99e-21	gi|360043064|emb|CCD78476.1| putative dna helicase recq5 [Schistosoma mansoni]
	Treg_010474	5	2	8	9	118	168	130	123	2.9	3.46e-15	gi|56756102|gb|AAW26229.1| SJCHGC02432 protein [Schistosoma japonicum]
	Treg_010631	9	6	3	4	135	150	143	124	2.9	7.6e-19	gi|94958380|gb|ABF47339.1| acyl-CoA: cholesterol acyltransferase protein isotype 1.1 [Schistosoma mansoni]
	Treg_016463	13	3	13	10	186	221	181	141	2.9	1.21e-14	gi|350646103|emb|CCD59205.1| mitotic and DNA damage checkpoint protein hus1,putative [Schistosoma mansoni]
	Treg_015835	2.7	10	11	5	177.2	216.8	191.2	221.5	2.9	1.53e-19	gi|256088382|ref|XP_002580318.1| hypothetical protein [Schistosoma mansoni]gi|353230185|emb|CCD76356.1| hypothetical protein Smp_093710 [Schistosoma mansoni]
	Treg_015428	7	6	2	6	94	120	169	143	2.9	2.63e-12	gi|360044701|emb|CCD82249.1| drug efflux protein-related [Schistosoma mansoni]
	Treg_011343	2	6	3	3	52	80	86	83	2.9	4.02e-08	gi|256083050|ref|XP_002577763.1| establishment of cohesion 1 (eco1) homolog [Schistosoma mansoni]gi|353231273|emb|CCD77691.1| putative establishment of cohesion 1 (eco1) homolog [Schistosoma mansoni]
	Treg_017130	33	14	17	13	330	464	372	315	2.9	8.52e-22	gi|256078377|ref|XP_002575472.1| hypothetical protein [Schistosoma mansoni]gi|350645909|emb|CCD59374.1| hypothetical protein Smp_041190.2 [Schistosoma mansoni]
	Treg_017283	3	1	6	5	99	130	102	111	2.9	8.98e-15	gi|353233319|emb|CCD80674.1| putative receptor tyrosine phosphatase type r2a [Schistosoma mansoni]
	Treg_009642	34	21	40	48	585	773	616	650	2.9	1.05e-35	gi|256072909|ref|XP_002572776.1| smad1 5 8 and [Schistosoma mansoni]gi|11464653|gb|AAG35265.1|AF215933_1 Smad1 [Schistosoma mansoni]gi|360043056|emb|CCD78468.1| putative smad1, 5, 8, and [Schistosoma mansoni]
	Treg_009781	8.4	10.9	8.1	4.9	133.3	167.1	164.6	153.1	2.9	2.34e-14	gi|256079870|ref|XP_002576207.1| arginine/serine rich splicing factor sf4/14 [Schistosoma mansoni]gi|353231010|emb|CCD77428.1| putative arginine/serine rich splicing factor sf4/14 [Schistosoma mansoni]
	Treg_018752	1	0	0	0	12	13	13	13	2.9	4.25e-08	gi|256052308|ref|XP_002569715.1| reticulocalbin [Schistosoma mansoni]gi|353233153|emb|CCD80508.1| putative reticulocalbin [Schistosoma mansoni]
	Treg_011986	1	1	2	0	28	29	37	16	2.9	5.28e-08	gi|358340756|dbj|GAA48587.1| G-protein coupled receptor fragment [Clonorchis sinensis]
	Treg_004967	49.6	57	47	77.9	2828	3310.7	4032.7	3166.6	2.9	9.48e-46	gi|468181772|gb|AGH29123.1| Ago2 [Schistosoma japonicum]
	Treg_007608	13	6	10	17	189	252	228	213	2.9	1.23e-18	gi|358339693|dbj|GAA47704.1| lethal(3)malignant brain tumor-like protein 3 [Clonorchis sinensis]
	Treg_012914	0	0	0	2	12	27	18	22	2.9	2.38e-05	gi|349916531|dbj|GAA27949.1| beta-1,3-galactosyl-O-glycosyl-glycoprotein beta-1 6-N-acetylglucosaminyltransferase 3 [Clonorchis sinensis]
	Treg_017471	9.5	3	14.1	11	200.4	311	133.1	210.7	2.9	3.22e-14	gi|256078042|ref|XP_002575307.1| hypothetical protein [Schistosoma mansoni]
	Treg_007043	7.3	0	0	0	21.7	39.8	80.6	40.9	2.9	0.00012	gi|226484702|emb|CAX74260.1| Cell division cycle and apoptosis regulator protein 1 [Schistosoma japonicum]
	Treg_011143	4	2	3	3	65	95	67	65	2.9	1.95e-21	gi|76155976|gb|AAX27225.2| SJCHGC07428 protein [Schistosoma japonicum]
	Treg_008136	74.4	27.9	61.5	53.2	869.4	1223.6	828.8	952.3	2.9	2.02e-29	gi|256074505|ref|XP_002573565.1| hypothetical protein [Schistosoma mansoni]
	Treg_006901	18	14	20	24	1230	1435	1522	1199	2.9	3.38e-42	gi|256053084|ref|XP_002570038.1| DNA replication licensing factor MCM6 [Schistosoma mansoni]
	Treg_009324	15	10	9	10	212	272	294	265	2.9	3.55e-30	gi|308196352|gb|ADO17525.1| alpha 1,3 fucosyltransferase E [Schistosoma mansoni]
	Treg_010407	19	10	20	22	308	393	322	324	2.9	4.37e-25	gi|556515351|emb|CDJ18580.1| sister chromatid cohesion protein PDS5 [Echinococcus granulosus]
	Treg_010136	33	6	38	20	392	553	400	464	2.9	5.59e-15	gi|256083135|ref|XP_002577805.1| hypothetical protein [Schistosoma mansoni]
	Treg_018411	4	3	1	4	70	75	97	78	2.9	6.6e-10	gi|226481298|emb|CAX73548.1| Tektin-2 [Schistosoma japonicum]
	Treg_007579	22	4	36	19	463	732	433	495	2.9	8.24e-16	gi|256074716|ref|XP_002573669.1| receptor tyrosine phosphatase type r2a [Schistosoma mansoni]gi|360043737|emb|CCD81283.1| putative receptor protein tyrosine phosphatase [Schistosoma mansoni]
	Treg_015411	8.9	9.4	12.4	5.3	172	249.2	211.7	207.6	2.9	8.74e-14	gi|360043717|emb|CCD81263.1| dual specificity serine/threonine tyrosine kinase [Schistosoma mansoni]
	Treg_015368	12	4	20	12	219	281	209	253	2.9	1.19e-16	gi|353231151|emb|CCD77569.1| putative synaptic ras gtpase activating protein, syngap [Schistosoma mansoni]
	Treg_015693	13	7	8	12	226	260.1	287	246	2.9	1.6e-20	gi|256089467|ref|XP_002580831.1| serine/threonine protein kinase [Schistosoma mansoni]gi|360043538|emb|CCD78951.1| serine/threonine kinase [Schistosoma mansoni]
	Treg_009895	27.1	6.4	10.8	8.5	221.1	262	259.4	293.2	2.9	1.91e-15	gi|256087536|ref|XP_002579923.1| cation efflux protein/ zinc transporter [Schistosoma mansoni]gi|353230323|emb|CCD76494.1| putative cation efflux protein/ zinc transporter [Schistosoma mansoni]
	Treg_014887	230.4	69.1	189.7	189	2627	3336.2	2716.1	3074.8	2.9	2.18e-25	gi|360045477|emb|CCD83025.1| tyrosine kinase [Schistosoma mansoni]
	Treg_017991	1	2	1	3	36	48	53	42	2.9	3.87e-06	NO HIT
	Treg_007470	0	0	0	2.1	22.9	11.2	13.5	29.6	2.9	0.000143	gi|226469170|emb|CAX70064.1| putative Mitochondrial processing peptidase beta subunit, mitochondrial precursor [Schistosoma japonicum]gi|226486642|emb|CAX74398.1| putative Mitochondrial processing peptidase beta subunit, mitochondrial precursor [Schistosoma japonicum]
	Treg_015021	21.5	0	0	0	95.6	145.6	49.1	135.4	2.9	0.0013	gi|360044828|emb|CCD82376.1| excision repair helicase ercc-6-related [Schistosoma mansoni]
	Treg_007201	0	0	0	49.1	237.5	235.4	271.8	188.7	2.9	0.00153	gi|256084114|ref|XP_002578277.1| subfamily M12B unassigned peptidase (M12 family) [Schistosoma mansoni]
	Treg_018123	2	3	1	5	56	77	76	56	2.9	2.61e-09	gi|56759322|gb|AAW27801.1| unknown [Schistosoma japonicum]
	Treg_012911	0	0	1	1	15	15	8	19	2.9	2.75e-06	gi|256083432|ref|XP_002577948.1| AMP dependent ligase [Schistosoma mansoni]gi|353229655|emb|CCD75826.1| putative amp dependent ligase [Schistosoma mansoni]
	Treg_008835	5	7	5	11	135	159	170	156	2.9	2.82e-12	gi|256076014|ref|XP_002574310.1| sodium/chloride dependent transporter [Schistosoma mansoni]gi|20384923|gb|AAM09083.1| Na+/Cl- dependent neurotransmitter transporter-like protein [Schistosoma mansoni]gi|360043691|emb|CCD81237.1| putative sodium/chloride dependent transporter [Schistosoma mansoni]
	Treg_006899	9.5	10.6	12.7	27.5	248.9	328.9	284.3	258.1	2.9	6.11e-22	gi|363412362|gb|AEW22975.1| protein O-fucosyltransferase B [Schistosoma mansoni]
	Treg_016287	59.6	26.1	35.9	49.9	838.4	1079.1	801	892.9	2.9	8.68e-35	gi|256075664|ref|XP_002574137.1| serine/threonine protein kinase [Schistosoma mansoni]
	Treg_008906	6	1	4	6	100	112	87	88	2.9	9.55e-20	gi|256077208|ref|XP_002574899.1| hypothetical protein [Schistosoma mansoni]gi|353229026|emb|CCD75197.1| hypothetical protein Smp_034440 [Schistosoma mansoni]
	Treg_010199	33	14	13	32	361	502	482	466	2.9	9.63e-23	gi|256084817|ref|XP_002578622.1| phosphatidylinositol 3-and 4-kinase [Schistosoma mansoni]
	Treg_013152	1	1	1	0	11	14	25	15	2.8	0.000405	gi|555936510|emb|CDJ13631.1| U4:U6 small nuclear ribonucleoprotein Prp3 [Hymenolepis microstoma]
	Treg_007774	41	30	24	47	698	634	873	720	2.8	1.33e-32	gi|226487000|emb|CAX75365.1| Speckle-type POZ protein-like [Schistosoma japonicum]gi|226487002|emb|CAX75366.1| Speckle-type POZ protein-like [Schistosoma japonicum]gi|226487004|emb|CAX75367.1| Speckle-type POZ protein-like [Schistosoma japonicum]
	Treg_015564	36	6	31	26	467	631	413	521	2.8	1.44e-21	gi|353231481|emb|CCD77899.1| putative cadherin [Schistosoma mansoni]
	Treg_007835	56	23	67	52	897	1122	874	1050	2.8	1.69e-26	gi|117671683|gb|AAD33428.2|AF129816_1 retinoid X receptor RXR-2 [Schistosoma mansoni]
	Treg_009777	14	14	23	45	450	612	590	516	2.8	2.18e-28	gi|56754951|gb|AAW25658.1| SJCHGC04852 protein [Schistosoma japonicum]gi|226466736|emb|CAX69503.1| C-type lectin,domain-containing protein [Schistosoma japonicum]
	Treg_006918	15.7	11.4	27	19.3	328.8	332.4	343.6	338.2	2.8	4.27e-21	gi|256073821|ref|XP_002573226.1| growth arrest-specific 2-related [Schistosoma mansoni]gi|360044716|emb|CCD82264.1| growth arrest-specific 2-related [Schistosoma mansoni]
	Treg_009793	0	1.2	0	1.5	27.1	35	15.4	37	2.8	6.52e-05	gi|256084463|ref|XP_002578448.1| hypothetical protein [Schistosoma mansoni]
	Treg_006388	63	18	44.2	73	860	1044.3	862.5	898.3	2.8	9.76e-25	gi|256088972|ref|XP_002580594.1| fbxl20 [Schistosoma mansoni]
	Treg_016072	10	15	10	18	200	270	254	269	2.8	1.19e-19	gi|256077802|ref|XP_002575189.1| palmitoyl-protein thioesterase [Schistosoma mansoni]
	Treg_017580	9	0	13	2	143	181	125	144	2.8	1.97e-08	gi|358340324|dbj|GAA48244.1| forkhead box protein A2 hepatocyte nuclear factor 3-beta [Clonorchis sinensis]
	Treg_010718	29	8	39	23	402	474	426	470	2.8	2.03e-18	gi|353231067|emb|CCD77485.1| putative titin [Schistosoma mansoni]
	Treg_018024	9	7	8	4	132	159	139	137	2.8	3.23e-14	gi|353229713|emb|CCD75884.1| putative f-box and wd40 domain protein 7 (fbw7) [Schistosoma mansoni]
	Treg_008525	16	5	11	11	249	287	271	220	2.8	4.3e-33	gi|256083910|ref|XP_002578178.1| hypothetical protein [Schistosoma mansoni]gi|350646232|emb|CCD59066.1| hypothetical protein Smp_160010 [Schistosoma mansoni]
	Treg_015472	170	17.9	88	188.2	1677.3	2004.8	2052.2	1841.9	2.8	9.46e-11	gi|256073366|ref|XP_002573002.1| prominin (prom) protein [Schistosoma mansoni]gi|350645253|emb|CCD60034.1| prominin (prom) protein, putative [Schistosoma mansoni]
	Treg_020256	0	0	0	37.1	148.9	229.4	225.7	150.5	2.8	0.00103	gi|256086242|ref|XP_002579311.1| hypothetical protein [Schistosoma mansoni]
	Treg_007882	1.5	1.7	2.7	0	25.1	54.2	44	39.3	2.8	1.7e-08	gi|76162571|gb|AAX30496.2| SJCHGC04091 protein [Schistosoma japonicum]
	Treg_017766	11	1	4	4	111	132	149	120	2.8	2.31e-18	gi|256075383|ref|XP_002573999.1| DNA double-strand break repair rad50 ATPase [Schistosoma mansoni]gi|353229377|emb|CCD75548.1| putative DNA double-strand break repair rad50 ATPase [Schistosoma mansoni]
	Treg_009444	39.5	21	41.4	62	786.9	927.2	909.1	804.7	2.8	2.62e-35	gi|256052344|ref|XP_002569732.1| jun-related protein [Schistosoma mansoni]gi|360043906|emb|CCD81452.1| jun-related protein [Schistosoma mansoni]
	Treg_016453	123	39	165	128	1982	2622	1768	2222	2.8	7.45e-17	gi|353233570|emb|CCD80924.1| hypothetical protein Smp_127810 [Schistosoma mansoni]
	Treg_008960	75.3	9.6	77.6	82.6	942.8	1333.1	1043.5	1227.5	2.8	8.63e-13	gi|256076992|ref|XP_002574792.1| E2IG2-like protein [Schistosoma mansoni]gi|360044007|emb|CCD81553.1| E2IG2-like protein [Schistosoma mansoni]
	Treg_009380	0	8	69	0	343	513	355	476	2.8	0.00193	gi|360043539|emb|CCD78952.1| putative dep domain containing protein [Schistosoma mansoni]
	Treg_010819	22	11	17	17	284	361	268	325	2.8	1.18e-21	gi|256082634|ref|XP_002577559.1| regulator of G protein signaling [Schistosoma mansoni]gi|360045309|emb|CCD82857.1| putative regulator of G protein signaling [Schistosoma mansoni]
	Treg_009739	21	19	10.9	17	291	373	368	313	2.8	1.24e-28	gi|350854883|emb|CAZ36103.2| subfamily M14A unassigned peptidase (M14 family) [Schistosoma mansoni]
	Treg_016000	3	2	3	3	245	171	281	197	2.8	1.67e-20	gi|256082217|ref|XP_002577356.1| glycosyltransferase 14 family member [Schistosoma mansoni]gi|353229618|emb|CCD75789.1| putative glycosyltransferase 14 family member [Schistosoma mansoni]
	Treg_016237	53	62	49	72	1487	1455	1610	1448	2.8	1.73e-35	gi|256081994|ref|XP_002577249.1| tetraspanin [Schistosoma mansoni]gi|350646156|emb|CCD59140.1| tetraspanin, putative [Schistosoma mansoni]
	Treg_008134	58	22	57	67	742	1016	854	881	2.8	2.51e-29	gi|353232932|emb|CCD80287.1| hypothetical protein Smp_179290 [Schistosoma mansoni]
	Treg_016826	6	2	2	8	87	114	121	115	2.8	5.04e-14	gi|353229337|emb|CCD75508.1| hypothetical protein Smp_172340 [Schistosoma mansoni]
	Treg_010379	2	2	3	11	70	94	76	83	2.8	6.4e-09	gi|256089166|ref|XP_002580686.1| hypothetical protein [Schistosoma mansoni]
	Treg_009618	17	7	10	15	186	229	193	210	2.8	9.3e-19	gi|358334379|dbj|GAA52826.1| centrosomal protein of 95 kDa [Clonorchis sinensis]
	Treg_007387	68	17	88	65	1020	1264	1043	1083	2.8	2.19e-15	gi|256077686|ref|XP_002575132.1| nuclear pore membrane glycoprotein gp210-related [Schistosoma mansoni]
	Treg_017729	3	6	5	4	95	135	119	121	2.8	2.9e-23	gi|353231463|emb|CCD77881.1| hypothetical protein Smp_146050 [Schistosoma mansoni]
	Treg_008477	27.4	9.3	18.2	28.6	272.1	419.3	434.7	361.5	2.8	3.47e-24	gi|256083745|ref|XP_002578099.1| hypothetical protein [Schistosoma mansoni]gi|360044924|emb|CCD82472.1| putative anosmin [Schistosoma mansoni]
	Treg_006430	105	89	91	132	1599	1515	2058	1689	2.8	4.12e-35	gi|226479134|emb|CAX73062.1| Secretory carrier-associated membrane protein 2 [Schistosoma japonicum]
	Treg_011640	5	2	3	3	54	95	77	82	2.8	9.8e-13	gi|226478888|emb|CAX72939.1| Protein FAM81B [Schistosoma japonicum]
	Treg_012926	0	0	1	4	16	16	18	13	2.8	0.00123	gi|256076116|ref|XP_002574360.1| hypothetical protein [Schistosoma mansoni]gi|360042804|emb|CCD78214.1| hypothetical protein Smp_137930 [Schistosoma mansoni]
	Treg_015710	30	19	44	41	652	885	751	813	2.8	1.23e-30	gi|256082995|ref|XP_002577736.1| hypothetical protein [Schistosoma mansoni]gi|360044905|emb|CCD82453.1| hypothetical protein Smp_157150 [Schistosoma mansoni]
	Treg_006417	2.3	0	0	2.2	27.3	39.9	35.6	32.7	2.8	1.27e-05	gi|226489506|emb|CAX75897.1| Seryl tRNA Synthetase [Schistosoma japonicum]
	Treg_002244	66	40	49	77	972	1174	1071	975	2.8	2e-41	gi|256071892|ref|XP_002572272.1| hypothetical protein [Schistosoma mansoni]gi|353230464|emb|CCD76635.1| hypothetical protein Smp_126420 [Schistosoma mansoni]
	Treg_003003	16.8	22	21	29	411.3	544.5	645.8	416.7	2.8	2.03e-33	gi|56757731|gb|AAW27006.1| SJCHGC07559 protein [Schistosoma japonicum]
	Treg_008240	52	9	70	48	867	1192	725	980	2.8	2.1e-14	gi|256070379|ref|XP_002571520.1| zinc finger transcription factor gli2 [Schistosoma mansoni]
	Treg_008011	23	11	16	30	325	339	376	308	2.8	2.44e-26	gi|256081083|ref|XP_002576803.1| histone-lysine n-methyltransferase seto7 [Schistosoma mansoni]gi|353230456|emb|CCD76627.1| putative histone-lysine n-methyltransferase, seto7 [Schistosoma mansoni]
	Treg_006464	60	62	58	80	886	1107	1153	1069	2.8	2.48e-37	gi|226479022|emb|CAX73006.1| 1-O-acylceramide synthase precursor [Schistosoma japonicum]
	Treg_018408	36	39	27	31	625	806	753	723	2.8	2.52e-31	gi|56756342|gb|AAW26344.1| SJCHGC06352 protein [Schistosoma japonicum]
	Treg_018435	0	0	2	1	49	63	54	41	2.8	3.66e-11	gi|256080968|ref|XP_002576747.1| TPX2 protein [Schistosoma mansoni]gi|360044988|emb|CCD82536.1| putative tpx2 protein [Schistosoma mansoni]
	Treg_014940	59.9	20.1	66.8	61	798.2	963	872.4	936.7	2.8	7.67e-26	gi|256080389|ref|XP_002576464.1| alzheimer's disease beta-amyloid related [Schistosoma mansoni]
	Treg_009033	56	10	70	39	819	961	751	893	2.8	1.37e-14	gi|353232407|emb|CCD79762.1| putative insect origin recognition complex subunit [Schistosoma mansoni]
	Treg_016497	36	7	41	27	516	692	596	553	2.8	5.54e-19	gi|256066497|ref|XP_002570539.1| hypothetical protein [Schistosoma mansoni]
	Treg_017208	3.4	1.6	0	2.7	32.1	48	55.3	26.5	2.8	5.68e-06	gi|76155566|gb|AAX26858.2| SJCHGC01451 protein [Schistosoma japonicum]
	Treg_010096	7	9	4	11	146	169	232	161	2.8	6.28e-14	gi|256073170|ref|XP_002572905.1| sodium-dependent neurotransmitter transporter [Schistosoma mansoni]
	Treg_016501	11	4	7	12	122	163	130	168	2.8	1.23e-13	gi|256042562|ref|XP_002569375.1| hypothetical protein [Schistosoma mansoni]gi|353231550|emb|CCD77968.1| hypothetical protein Smp_187400 [Schistosoma mansoni]
	Treg_019299	3	5	5	4	67	76	121	73	2.8	1.51e-08	gi|226474080|emb|CAX77486.1| Cell wall integrity and stress response component 1 precursor [Schistosoma japonicum]gi|226474094|emb|CAX77493.1| Cell wall integrity and stress response component 1 precursor [Schistosoma japonicum]
	Treg_019028	0	0	0	0	12	19	22	7	2.8	2.58e-07	NO HIT
	Treg_007192	7.9	0	0	0	33.2	52	29.6	24	2.8	7.2e-05	gi|360045123|emb|CCD82671.1| family C50 non-peptidase homologue (C50 family) [Schistosoma mansoni]
	Treg_008802	0	13.1	0	0	126.4	109.1	133.6	23	2.8	0.00629	gi|76156663|gb|AAX27826.2| SJCHGC09525 protein [Schistosoma japonicum]
	Treg_020824	13.2	11.6	20	0	259.6	340.8	257.8	270	2.8	1.44e-08	gi|256053235|ref|XP_002570105.1| myosin V [Schistosoma mansoni]gi|227287479|emb|CAY17794.1| myosin V, putative [Schistosoma mansoni]
	Treg_010506	20	11	19	20	256	290	327	296	2.8	2.25e-25	gi|56759182|gb|AAW27731.1| SJCHGC02330 protein [Schistosoma japonicum]
	Treg_008294	30	16	22	33	331	500	460	408	2.8	2.58e-29	gi|256084004|ref|XP_002578224.1| hypothetical protein [Schistosoma mansoni]gi|353232163|emb|CCD79518.1| hypothetical protein Smp_160220.2 [Schistosoma mansoni]
	Treg_007287	2.2	0	6	0	37.6	44.8	60	51.4	2.8	7.15e-05	gi|353231784|emb|CCD79139.1| hypothetical protein Smp_143190 [Schistosoma mansoni]
	Treg_009590	3	1	3	4	62	33	63	33	2.8	9.73e-06	gi|30140326|emb|CAD89531.1| eyes absent protein [Dugesia japonica]
	Treg_016638	19	19	15	14	980	1177	1412	1041	2.8	1.61e-36	gi|256075936|ref|XP_002574271.1| hypothetical protein [Schistosoma mansoni]
	Treg_006365	27	17	21	24	369	485	474	425	2.8	1.62e-38	gi|358335916|dbj|GAA35091.2| microsomal triglyceride transfer protein large subunit [Clonorchis sinensis]
	Treg_017173	3	8	6	8	140	190	205	161	2.8	1.8e-13	gi|256073415|ref|XP_002573026.1| hypothetical protein [Schistosoma mansoni]gi|360044296|emb|CCD81843.1| hypothetical protein Smp_130660 [Schistosoma mansoni]
	Treg_010082	8	2	5	4	82	125	105	118	2.8	2.09e-21	gi|76152652|gb|AAX24336.2| SJCHGC08929 protein [Schistosoma japonicum]
	Treg_010189	6	2	1	5	59	96	55	86	2.8	2.5e-14	gi|256074837|ref|XP_002573729.1| ancient conserved domain protein 2 (cyclin m2) [Schistosoma mansoni]
	Treg_000933	470.4	313.4	326	308.4	5177.7	6069.8	7347.1	6080.8	2.7	1.04e-29	gi|226473346|emb|CAX71359.1| Saposin-like,IPR008139 Saposin B,domain-containing protein [Schistosoma japonicum]
	Treg_012324	3	1	2	1	35	43	26	27	2.7	1.32e-06	gi|256075401|ref|XP_002574008.1| G-protein coupled receptor fragment [Schistosoma mansoni]gi|353229366|emb|CCD75537.1| putative g-protein coupled receptor fragment [Schistosoma mansoni]
	Treg_009564	21	9	25	18	269	356	303	315	2.7	1.71e-19	gi|256083335|ref|XP_002577901.1| hypothetical protein [Schistosoma mansoni]gi|350646408|emb|CCD58905.1| hypothetical protein Smp_066710 [Schistosoma mansoni]
	Treg_008919	48	56	34	43	945	1121	1156	883	2.7	2.11e-32	gi|256078008|ref|XP_002575290.1| DNA replication licensing factor MCM5 [Schistosoma mansoni]gi|353231500|emb|CCD77918.1| putative dna replication licensing factor MCM5 [Schistosoma mansoni]
	Treg_010212	55	36	55	84	964	1249	892	1019	2.7	4.66e-31	gi|358253068|dbj|GAA51896.1| hypothetical protein CLF_106977 [Clonorchis sinensis]
	Treg_020434	61	12	58	45	735.1	1045	769	825	2.7	6.69e-19	NO HIT
	Treg_010295	5	4	7	0	59	105	91	69	2.7	8.38e-08	gi|353231138|emb|CCD77556.1| hypothetical protein Smp_169070 [Schistosoma mansoni]
	Treg_020586	1	0	0	0	41	50	38	41	2.7	5.4e-12	gi|256080869|ref|XP_002576698.1| hypothetical protein [Schistosoma mansoni]gi|350644210|emb|CCD61032.1| hypothetical protein Smp_151110 [Schistosoma mansoni]
	Treg_004601	3.6	9.5	5.9	6.8	134.9	171.2	173.1	126	2.7	7.58e-16	gi|76157668|gb|AAX28524.2| SJCHGC06095 protein [Schistosoma japonicum]
	Treg_018994	2	0	3	3	50	77	40	41	2.7	7.85e-11	gi|353232839|emb|CCD80195.1| hypothetical protein Smp_191730, partial [Schistosoma mansoni]
	Treg_011002	5	3	8	3	102	108	135	104	2.7	8.33e-18	gi|256072181|ref|XP_002572415.1| twik family of potassium channels-related [Schistosoma mansoni]gi|353230187|emb|CCD76358.1| twik family of potassium channels-related [Schistosoma mansoni]
	Treg_009361	16	7	13	19	214	251	273	229	2.7	9.98e-19	gi|256078111|ref|XP_002575341.1| glycogen phosphorylase [Schistosoma mansoni]
	Treg_018044	0	1	4	0	34	48	40	42	2.7	1.34e-06	gi|256052263|ref|XP_002569694.1| hypothetical protein [Schistosoma mansoni]gi|353229740|emb|CCD75911.1| hypothetical protein Smp_156750 [Schistosoma mansoni]
	Treg_002770	44.4	30.1	35.4	13.9	424.1	604.4	628.1	467.4	2.7	1.76e-18	gi|350644595|emb|CCD60678.1| poly [ADP-ribose] polymerase, putative [Schistosoma mansoni]
	Treg_015094	91.8	47.2	77	105.3	1248.2	1411	1321.7	1092.5	2.7	2.21e-36	gi|256052400|ref|XP_002569759.1| hypothetical protein [Schistosoma mansoni]gi|350645527|emb|CCD59767.1| hypothetical protein Smp_161510 [Schistosoma mansoni]
	Treg_016152	32.2	39	55	54.2	799	949.3	783	815.7	2.7	4.97e-28	gi|256072795|ref|XP_002572719.1| hypothetical protein [Schistosoma mansoni]gi|353229085|emb|CCD75256.1| hypothetical protein Smp_012570 [Schistosoma mansoni]
	Treg_014448	2	3	2	0	43	48	61	50	2.7	1.17e-07	gi|556521555|emb|CDJ24840.1| low affinity cationic amino acid transporter [Echinococcus granulosus]
	Treg_010476	7	3	3	12	153	151	162	154	2.7	4.12e-13	gi|226467560|emb|CAX69656.1| Male meiotic metaphase chromosome-associated acidic protein [Schistosoma japonicum]
	Treg_016106	77	25	53	61	830	973	840	845	2.7	5.07e-28	gi|256073561|ref|XP_002573098.1| condensin [Schistosoma mansoni]gi|353232465|emb|CCD79820.1| putative condensin [Schistosoma mansoni]
	Treg_007234	59	15	43	38	712	887	765	829	2.7	5.35e-28	gi|256070113|ref|XP_002571391.1| suppressor of cytokine signaling [Schistosoma mansoni]gi|353230352|emb|CCD76523.1| putative suppressor of cytokine signaling [Schistosoma mansoni]
	Treg_006102	6	4	0	5	57	87	54	103	2.7	5.42e-08	NO HIT
	Treg_015772	0	0	9.5	0	48	57.4	37.3	56.9	2.7	0.000214	gi|226478826|emb|CAX72908.1| F-box-like/WD repeat protein TBL1X [Schistosoma japonicum]
	Treg_007153	3.2	0	0	1.2	17.7	28.3	26.7	25.1	2.7	0.000242	gi|350645285|emb|CCD60000.1| tuftelin interacting protein, putative [Schistosoma mansoni]
	Treg_016887	194	111	139	224	2024	2409	2348	2309	2.7	1.54e-37	gi|56754166|gb|AAW25271.1| SJCHGC09310 protein [Schistosoma japonicum]
	Treg_011229	8	6	3	5	86.2	119.2	103.6	121.6	2.7	1.59e-09	gi|256075956|ref|XP_002574281.1| tubulin subunit epsilon [Schistosoma mansoni]
	Treg_010896	18	8	10	9	159	167	183	192	2.7	1.88e-14	gi|256077667|ref|XP_002575123.1| hypothetical protein [Schistosoma mansoni]
	Treg_012500	2	0	2	0	21	25	23	34	2.7	2.44e-05	gi|256078229|ref|XP_002575399.1| hypothetical protein [Schistosoma mansoni]gi|353230390|emb|CCD76561.1| hypothetical protein Smp_144190 [Schistosoma mansoni]
	Treg_011935	6	2	6	2	77	94	109	87	2.7	2.44e-12	NO HIT
	Treg_017049	8	6	7	10	129	220	188	161	2.7	2.51e-21	gi|256077665|ref|XP_002575122.1| epididymal membrane protein E9-related [Schistosoma mansoni]gi|353230698|emb|CCD77115.1| epididymal membrane protein E9-related [Schistosoma mansoni]
	Treg_015040	187	60.6	139	133.1	2273.3	2927.1	2215.2	2341.2	2.7	5.01e-27	gi|256073628|ref|XP_002573131.1| trimeric G-protein alpha o subunit [Schistosoma mansoni]
	Treg_015513	99	12	126.4	107.9	1245.4	1760.2	1179.8	1501.5	2.7	5.32e-11	gi|256080675|ref|XP_002576604.1| pdz domain containing guanine nucleotide exchange factor pdz-gef [Schistosoma mansoni]
	Treg_017988	2	2	0	2	37	36	40	21	2.7	5.39e-05	gi|256087989|ref|XP_002580143.1| caspase-7 (C14 family) [Schistosoma mansoni]gi|256576821|gb|ACU88130.1| caspase-7 [Schistosoma mansoni]
	Treg_009185	60	22	63	63	677	878	759	895	2.7	8.59e-25	gi|256085349|ref|XP_002578884.1| rna-binding protein related [Schistosoma mansoni]
	Treg_020909	1	0	3	5	58	107.2	73.1	78	2.7	1.28e-08	NO HIT
	Treg_006477	58	18	27	34	517.8	572.5	702.2	699.9	2.7	1.5e-28	gi|256072797|ref|XP_002572720.1| guanine-nucleotide-exchange-factor [Schistosoma mansoni]gi|353229086|emb|CCD75257.1| putative guanine-nucleotide-exchange-factor [Schistosoma mansoni]
	Treg_009124	27	8	13	30	302	346	311	283	2.7	1.9e-18	gi|256086103|ref|XP_002579245.1| hypothetical protein [Schistosoma mansoni]
	Treg_011266	6	1	2	7	80	98	83	69	2.7	2.91e-15	gi|353232171|emb|CCD79526.1| hypothetical protein Smp_160170 [Schistosoma mansoni]
	Treg_010081	2	3	2	5	45	56	55	51	2.7	2.97e-07	gi|256081314|ref|XP_002576916.1| mitotic spindle assembly checkpoint protein mad2-related [Schistosoma mansoni]gi|360044365|emb|CCD81912.1| mitotic spindle assembly checkpoint protein mad2-related [Schistosoma mansoni]
	Treg_012138	1	1	1	2	65	78	80	64	2.7	3.06e-14	gi|256082091|ref|XP_002577296.1| hypothetical protein [Schistosoma mansoni]
	Treg_007412	69	32	57	62	820	1074	984	910	2.7	4.18e-32	gi|555932450|emb|CDJ09569.1| asparagine rich protein [Hymenolepis microstoma]
	Treg_005463	55.5	34.1	36.1	54	801.7	894.9	882.7	622.8	2.7	7.46e-30	gi|76155410|gb|AAX26695.2| SJCHGC09512 protein [Schistosoma japonicum]
	Treg_018821	0	0	2	2	32	22	27	25	2.7	1.39e-05	gi|256076605|ref|XP_002574601.1| Nuclease sbcCD subunit C [Schistosoma mansoni]gi|353233741|emb|CCD81095.1| putative nuclease sbcCD subunit C [Schistosoma mansoni]
	Treg_008338	14	10	8	8	214	234	209	168	2.7	2.58e-22	gi|256084186|ref|XP_002578312.1| phospholipase d-related [Schistosoma mansoni]gi|360043401|emb|CCD78814.1| phospholipase d-related [Schistosoma mansoni]
	Treg_007552	62	21.2	32.1	57.6	688	871	790	704	2.7	2.7e-30	gi|541135462|gb|AGV21041.1| glutamate-gated chloride channel subunit 2 isoform 2 [Schistosoma mansoni]
	Treg_002872	4.2	0	2	0	49.4	49	51.9	56.6	2.7	2.75e-05	NO HIT
	Treg_015570	38	0	31	34	369.1	510.1	310.1	418.1	2.7	4.66e-08	gi|383513926|gb|AFH41560.1| Shb-like protein [Schistosoma mansoni]
	Treg_010047	4	6	4	7	73	94	127	107	2.7	1.47e-09	gi|256052709|ref|XP_002569896.1| adenylate cyclase [Schistosoma mansoni]
	Treg_006958	13	8	6	17	187	227	192	216	2.7	1.85e-19	gi|358341581|dbj|GAA49220.1| potassium voltage-gated channel Shal-related subfamily D member 3 [Clonorchis sinensis]
	Treg_011205	70	19	46	76	854	953	783	803	2.7	2.25e-22	gi|256071783|ref|XP_002572218.1| integrin alpha [Schistosoma mansoni]gi|315133299|emb|CBY83832.1| alpha integrin receptor 1 [Schistosoma mansoni]gi|353229393|emb|CCD75564.1| putative integrin alpha [Schistosoma mansoni]
	Treg_003885	0	0	8	13.1	83.9	109.9	84.2	180.7	2.7	5.28e-05	gi|256080052|ref|XP_002576297.1| hypothetical protein [Schistosoma mansoni]gi|350646039|emb|CCD59316.1| hypothetical protein Smp_049910 [Schistosoma mansoni]
	Treg_016940	0	0	7	0	50.4	41.3	64.5	30.9	2.7	0.00235	gi|29840999|gb|AAP06012.1| hypothetical protein [Schistosoma japonicum]
	Treg_017749	8	6	8	9	160	184	176	169	2.7	1.32e-14	gi|358253541|dbj|GAA53390.1| methylmalonic aciduria homocystinuria type C protein [Clonorchis sinensis]
	Treg_010118	8	4	7	7	392	499	495	428	2.7	1.84e-27	gi|256080983|ref|XP_002576754.1| hypothetical protein [Schistosoma mansoni]gi|350644375|emb|CCD60883.1| hypothetical protein Smp_054610 [Schistosoma mansoni]
	Treg_013934	2	1	1	3	29	38	37	37	2.7	2.41e-07	gi|358340521|dbj|GAA48396.1| cytosolic carboxypeptidase-like protein 5 [Clonorchis sinensis]
	Treg_008334	4.7	1	0	0	28.4	28.7	33.4	36.8	2.7	2.67e-05	gi|256079525|ref|XP_002576037.1| serine/threonine protein kinase [Schistosoma mansoni]
	Treg_001023	10	1.4	3	1.9	73.5	81.6	88.6	53.6	2.7	3.14e-07	gi|256073628|ref|XP_002573131.1| trimeric G-protein alpha o subunit [Schistosoma mansoni]
	Treg_004466	91.3	26.6	60.4	57.8	845.3	917.3	889.9	798.7	2.7	3.81e-23	gi|256074955|ref|XP_002573787.1| Rootletin (Ciliary rootlet coiled-coil protein) [Schistosoma mansoni]gi|360043366|emb|CCD78779.1| putative rootletin (Ciliary rootlet coiled-coil protein) [Schistosoma mansoni]
	Treg_017647	20	4	33	18	327	331	345	366	2.7	6.37e-14	gi|256085282|ref|XP_002578851.1| hypothetical protein [Schistosoma mansoni]
	Treg_016944	38	12	21	33	368	452	446	367	2.7	1.14e-24	gi|353233195|emb|CCD80550.1| deoxyribose-phosphate aldolase [Schistosoma mansoni]
	Treg_009180	25	6	21	25	289.7	494.5	332.3	358.9	2.7	3.32e-23	gi|358337942|dbj|GAA56265.1| hypothetical protein CLF_110447 [Clonorchis sinensis]
	Treg_008293	6	12	18	18	641	822	882	747	2.7	7.61e-28	gi|226469808|emb|CAX70185.1| D-3-phosphoglycerate dehydrogenase [Schistosoma japonicum]
	Treg_008915	0	0	2	2	25.3	12.2	24	11	2.7	8.18e-05	NO HIT
	Treg_011252	23	6	18	10.5	206	266.2	294.2	260.4	2.7	8.47e-16	gi|350646145|emb|CCD59192.1| hypothetical protein Smp_138100 [Schistosoma mansoni]
	Treg_008962	12	7	8	16	211	292	208	207	2.6	1.37e-31	gi|353230437|emb|CCD76608.1| hypothetical protein Smp_152090 [Schistosoma mansoni]
	Treg_011631	4	3	10	9	88	124	116	112	2.6	1.88e-10	gi|256074759|ref|XP_002573690.1| serine/threonine protein kinase [Schistosoma mansoni]gi|353230713|emb|CCD77130.1| putative extracellular signal-regulated kinase 1/2 [Schistosoma mansoni]
	Treg_011725	2	1	3	3	36	49	52	50	2.6	2.02e-08	gi|256086232|ref|XP_002579306.1| kinase [Schistosoma mansoni]gi|238664733|emb|CAZ35545.1| kinase [Schistosoma mansoni]
	Treg_009892	58	21	45	73	765	965	822	865	2.6	6.69e-28	gi|358332795|dbj|GAA36650.2| protocadherin-9 [Clonorchis sinensis]
	Treg_006293	2	1	5	2	55.5	77.9	17	29.4	2.6	0.000349	gi|256073286|ref|XP_002572962.1| 7
	Treg_019198	2	0	0	1	13	13	17	13	2.6	0.00313	gi|256052306|ref|XP_002569714.1| stomatin-related [Schistosoma mansoni]gi|353233152|emb|CCD80507.1| putative spfh domain / Band 7 family protein [Schistosoma mansoni]
	Treg_006688	87	46	79	96	1142	1207	1138	1085	2.6	1.04e-34	gi|360044566|emb|CCD82114.1| acetyltransferase-related [Schistosoma mansoni]
	Treg_012819	2	2	0	1	25	29	26	32	2.6	1.42e-08	gi|358338970|dbj|GAA30242.2| amiloride-sensitive amine oxidase [copper-containing], partial [Clonorchis sinensis]
	Treg_015945	12.6	4.5	5.6	1.6	100.9	132.1	188.9	113.1	2.6	1.63e-11	gi|256075978|ref|XP_002574292.1| hypothetical protein [Schistosoma mansoni]
	Treg_010306	12	2	18	31	258	285	290	276	2.6	1.76e-11	gi|555930246|emb|CDJ07364.1| lysine specific histone demethylase 1A [Hymenolepis microstoma]
	Treg_009914	18	15	9	15	288	343	375	275	2.6	4.93e-19	gi|256072506|ref|XP_002572576.1| taspase-1 (T02 family) [Schistosoma mansoni]gi|353231453|emb|CCD77871.1| taspase-1 (T02 family) [Schistosoma mansoni]
	Treg_015526	24	18	15	30	1060	1302	1457	1109	2.6	4.97e-35	gi|256052628|ref|XP_002569864.1| cyclin B [Schistosoma mansoni]gi|360042699|emb|CCD78109.1| putative cyclin B [Schistosoma mansoni]
	Treg_010495	14	0	42	17	266	379	207	325	2.6	5.35e-06	gi|256073640|ref|XP_002573137.1| pangolin [Schistosoma mansoni]gi|353233415|emb|CCD80770.1| putative pangolin [Schistosoma mansoni]
	Treg_006645	0	0	0	36	201	71.9	194.3	361.1	2.6	0.0055	gi|256082622|ref|XP_002577553.1| E1b-55kD-associated protein [Schistosoma mansoni]
	Treg_009254	3.9	0	0	11.1	77.6	56	72.9	48.9	2.6	1.12e-05	gi|256071714|ref|XP_002572184.1| hypothetical protein [Schistosoma mansoni]
	Treg_017727	13	25	16	31	292	440	404	262	2.6	1.22e-17	gi|56758076|gb|AAW27178.1| SJCHGC09033 protein [Schistosoma japonicum]
	Treg_015137	167	150	135	206	1849	2289	2413	2114	2.6	1.96e-35	gi|226470086|emb|CAX70324.1| hypotherical protein [Schistosoma japonicum]
	Treg_018167	0	0	0	0	3	13	6	12	2.6	2.16e-05	NO HIT
	Treg_017535	2	0	8	3	79	82	76	87	2.6	3.72e-07	gi|358333275|dbj|GAA51817.1| hypothetical protein CLF_106832 [Clonorchis sinensis]
	Treg_007141	94	20	76	73	1220	1298	1380	1406	2.6	4.93e-22	gi|256071150|ref|XP_002571904.1| hypothetical protein [Schistosoma mansoni]
	Treg_006813	4.5	4.6	0	28.6	106.3	159.5	255.9	175.2	2.6	5.14e-06	gi|353230833|emb|CCD77250.1| putative peptide chain release factor [Schistosoma mansoni]
	Treg_007769	112	107	96	147	1630	1982	1785	1566	2.6	6.19e-34	gi|56754041|gb|AAW25211.1| SJCHGC02533 protein [Schistosoma japonicum]gi|226479138|emb|CAX73064.1| EH-domain containing protein [Schistosoma japonicum]
	Treg_016330	0	0	0	0	5	9	1	1	2.6	0.00119	NO HIT
	Treg_017804	7	13	12	13	177	232	214	182	2.6	1.02e-12	gi|256074449|ref|XP_002573537.1| hypothetical protein [Schistosoma mansoni]gi|360043917|emb|CCD81463.1| hypothetical protein Smp_133530.2 [Schistosoma mansoni]
	Treg_011826	0	1	1	2	24	35	37	30	2.6	1.6e-06	gi|353232078|emb|CCD79433.1| hypothetical protein Smp_058850 [Schistosoma mansoni]
	Treg_008985	33	4	49	21	407	549	387.2	545.1	2.6	2.1e-10	gi|353231013|emb|CCD77431.1| putative calmodulin-binding transcription activator (camta) [Schistosoma mansoni]
	Treg_011700	1	3	2	4	48	75	57	70	2.6	2.12e-07	gi|226487404|emb|CAX74572.1| putative Diphosphomevalonate decarboxylase [Schistosoma japonicum]gi|226487406|emb|CAX74573.1| putative Diphosphomevalonate decarboxylase [Schistosoma japonicum]
	Treg_017995	2	5	14	7	95.6	101.6	157.6	115.6	2.6	2.54e-08	gi|56753323|gb|AAW24865.1| SJCHGC00909 protein [Schistosoma japonicum]
	Treg_014841	49	25	38	44	531	648	635	586	2.6	4.21e-34	gi|360045423|emb|CCD82971.1| putative ankyrin repeat-containing [Schistosoma mansoni]
	Treg_006461	5.3	0	4.4	7.4	94.5	163.7	59.8	120.6	2.6	6.72e-07	gi|256083182|ref|XP_002577828.1| hypothetical protein [Schistosoma mansoni]gi|360044787|emb|CCD82335.1| hypothetical protein Smp_065810 [Schistosoma mansoni]
	Treg_012801	1	2	1	2	24	30	27	20	2.6	0.000165	gi|56759126|gb|AAW27703.1| SJCHGC03459 protein [Schistosoma japonicum]
	Treg_010262	24	11.7	18	13.3	233.2	306.4	272.6	261.2	2.6	4.75e-19	gi|256081277|ref|XP_002576898.1| hypothetical protein [Schistosoma mansoni]gi|353228521|emb|CCD74692.1| hypothetical protein Smp_152220 [Schistosoma mansoni]
	Treg_009294	47	38	32	46	725	915	915	749	2.6	1.13e-33	gi|226467536|emb|CAX69644.1| DNA replication factor Cdt1 (Double parked homolog) [Schistosoma japonicum]
	Treg_011242	41	18	39	52	660	899	741	724	2.6	1.14e-27	gi|350645395|emb|CCD59924.1| importin-alpha re-exporter (chromosome segregation 1-like protein) [Schistosoma mansoni]
	Treg_009404	8.3	0	2.6	12.1	130.7	55	91.6	137.4	2.6	1.16e-05	gi|56756693|gb|AAW26519.1| SJCHGC04671 protein [Schistosoma japonicum]
	Treg_015280	6.9	3.8	4.8	3.7	84	90.9	118.2	107.4	2.6	1.53e-09	gi|256081338|ref|XP_002576928.1| arf gtpase-activating protein [Schistosoma mansoni]gi|360044353|emb|CCD81900.1| putative arf gtpase-activating protein [Schistosoma mansoni]
	Treg_005814	3.6	0	14.6	52.9	378.9	313.7	304.7	294.5	2.6	3.32e-05	gi|256084112|ref|XP_002578276.1| subfamily M12B unassigned peptidase (M12 family) [Schistosoma mansoni]
	Treg_007635	14	16	14	15	217	329	299	274	2.6	6.36e-26	gi|256073984|ref|XP_002573307.1| hypothetical protein [Schistosoma mansoni]
	Treg_018766	1	1	3	1	28	38	23	35	2.6	6.78e-05	gi|353229730|emb|CCD75901.1| hypothetical protein Smp_125160 [Schistosoma mansoni]
	Treg_018703	0	0	1	0	14	23	18	23	2.6	8.64e-08	gi|226482620|emb|CAX73909.1| hypothetical protein [Schistosoma japonicum]
	Treg_010220	7	3	6	15	162.1	173.1	142	146.1	2.6	9.36e-19	NO HIT
	Treg_013300	3	1	2	1	20	27	29	27	2.6	0.000258	gi|353230625|emb|CCD77042.1| hypothetical protein Smp_133980 [Schistosoma mansoni]
	Treg_010982	3	0	1	1	24	22	26	22	2.6	1.01e-07	gi|256076580|ref|XP_002574589.1| hypothetical protein [Schistosoma mansoni]gi|238659798|emb|CAZ30822.1| hypothetical protein Smp_139140 [Schistosoma mansoni]
	Treg_004895	11.5	6.3	5.2	11.5	122.1	132.1	138.3	128.7	2.6	1.23e-12	gi|56756693|gb|AAW26519.1| SJCHGC04671 protein [Schistosoma japonicum]
	Treg_006957	8	6.7	6.5	6.5	94.5	159.4	169.4	134.7	2.6	1.55e-13	gi|256070608|ref|XP_002571635.1| family C86 unassigned peptidase (C86 family) [Schistosoma mansoni]gi|353231173|emb|CCD77591.1| family C86 unassigned peptidase (C86 family) [Schistosoma mansoni]
	Treg_014535	186.3	164.7	172.6	257	3120.5	3795.5	3447.8	3427.2	2.6	1.76e-33	gi|256052228|ref|XP_002569677.1| tetraspanin family protein 16 invertebrate [Schistosoma mansoni]gi|350645614|emb|CCD59739.1| tetraspanin, putative [Schistosoma mansoni]
	Treg_009792	40	8	29	32	410	600	426	429	2.6	6.33e-19	gi|353229783|emb|CCD75954.1| cadherin-related [Schistosoma mansoni]
	Treg_015864	13.9	0	49.7	9.5	421.6	416.3	329.6	380	2.6	8.24e-06	gi|358253208|dbj|GAA52505.1| histone-lysine N-methyltransferase SETD2 [Clonorchis sinensis]
	Treg_013081	0	0	1	0	3	5	5	3	2.6	0.000489	NO HIT
	Treg_009108	76	16	49	63	775	1063	756	891	2.6	1.63e-19	gi|350646696|emb|CCD58610.1| hypothetical protein Smp_143260 [Schistosoma mansoni]
	Treg_009822	16	5.4	10.4	13.3	167.5	252.6	197.1	202.9	2.6	1.74e-12	gi|360045103|emb|CCD82651.1| hypothetical protein Smp_176530 [Schistosoma mansoni]
	Treg_006496	76	16	80	69	930	1123	904	965	2.6	1.97e-16	gi|256085642|ref|XP_002579024.1| synaptic ras gtpase activating protein syngap [Schistosoma mansoni]gi|350645212|emb|CCD60085.1| synaptic ras gtpase activating protein, syngap,putative [Schistosoma mansoni]
	Treg_010337	5	7	6	9	98	109	110	104	2.6	4.96e-11	gi|256077299|ref|XP_002574944.1| hypothetical protein [Schistosoma mansoni]gi|353233268|emb|CCD80623.1| hypothetical protein Smp_141430 [Schistosoma mansoni]
	Treg_012142	6	1	3	10	80	96	107	96	2.6	5.57e-14	gi|256082407|ref|XP_002577448.1| hypothetical protein [Schistosoma mansoni]gi|350646709|emb|CCD58623.1| hypothetical protein Smp_155350 [Schistosoma mansoni]
	Treg_017686	4	3	4	3	58	75	66	71	2.6	6.61e-08	gi|358332445|dbj|GAA27278.2| sulfate transporter [Clonorchis sinensis]
	Treg_007312	0	4.7	1.7	3.2	62	64.8	65.2	76.1	2.6	9.23e-07	gi|226472450|emb|CAX77261.1| carbonyl reductase 1 [Schistosoma japonicum]gi|226472452|emb|CAX77262.1| carbonyl reductase 1 [Schistosoma japonicum]
	Treg_010352	1	1	2	3	30	34	33	19	2.6	0.000337	gi|256071096|ref|XP_002571877.1| hypothetical protein [Schistosoma mansoni]gi|353231192|emb|CCD77610.1| hypothetical protein Smp_004160 [Schistosoma mansoni]
	Treg_018110	12	2	9	6	120	164	181	125	2.6	1.01e-14	gi|56758786|gb|AAW27533.1| unknown [Schistosoma japonicum]
	Treg_011138	1	1	0	1	10	23	17	9	2.6	1.64e-06	gi|60692096|gb|AAX30609.1| SJCHGC05640 protein [Schistosoma japonicum]gi|226469068|emb|CAX70013.1| putative dynein light chain [Schistosoma japonicum]gi|226469070|emb|CAX70014.1| putative dynein light chain [Schistosoma japonicum]
	Treg_007157	29	19	14	31	355	477	406	400	2.6	5.65e-35	gi|556517563|emb|CDJ20815.1| innexin unc 9 [Echinococcus granulosus]
	Treg_017095	45	24	29	39	545	688	650	547	2.6	8.45e-31	gi|256075139|ref|XP_002573878.1| hypothetical protein [Schistosoma mansoni]gi|360044976|emb|CCD82524.1| hypothetical protein Smp_024370 [Schistosoma mansoni]
	Treg_007565	127	38	85	120	1102	1470	1222	1267	2.6	8.74e-24	gi|256071295|ref|XP_002571976.1| tyrosine kinase [Schistosoma mansoni]
	Treg_011793	3	1	1	4	25	29	31	28	2.6	0.000134	gi|350644961|emb|CCD60327.1| hypothetical protein Smp_198930 [Schistosoma mansoni]
	Treg_012858	1	0	0	0	2	9	5	2	2.6	0.00165	gi|405960222|gb|EKC26163.1| Dopamine D2-like receptor [Crassostrea gigas]
	Treg_018241	12	7	6	11	99	161	180	205	2.6	1.06e-09	NO HIT
	Treg_011579	10	4	4	10	83	110	136	106	2.6	1.7e-10	gi|256080341|ref|XP_002576440.1| hypothetical protein [Schistosoma mansoni]
	Treg_019019	2	2	2	5	63	80	72	66	2.6	1.81e-11	gi|256082150|ref|XP_002577324.1| hypothetical protein [Schistosoma mansoni]gi|360045034|emb|CCD82582.1| hypothetical protein Smp_060260 [Schistosoma mansoni]
	Treg_015152	54	39.1	57	59.1	711	984.4	1066.2	802.1	2.6	3.62e-30	gi|29841116|gb|AAP06129.1| SJCHGC05452 protein [Schistosoma japonicum]gi|226468554|emb|CAX69954.1| hypothetical protein [Schistosoma japonicum]
	Treg_019532	1	0	0	1	13	12	11	16	2.5	0.00101	NO HIT
	Treg_012987	0	3	1	1	24	34	28	23	2.5	1.05e-06	gi|256081711|ref|XP_002577111.1| DNA double-strand break repair rad50 ATPase [Schistosoma mansoni]gi|360044684|emb|CCD82232.1| putative dna double-strand break repair rad50 ATPase [Schistosoma mansoni]
	Treg_008951	176.4	42	158.5	183.3	1733.2	2320.2	1841.5	2066.2	2.5	1.68e-13	gi|353230174|emb|CCD76345.1| serine/threonine kinase [Schistosoma mansoni]
	Treg_017367	83	14	72	71	971	1297	977	1001	2.5	1.79e-15	gi|358331692|dbj|GAA50469.1| FRAS1-related extracellular matrix protein 2 [Clonorchis sinensis]
	Treg_011156	21	18	12	25	271	349	330	283	2.5	2.03e-17	gi|256071033|ref|XP_002571846.1| DNA repair protein RAD51 [Schistosoma mansoni]gi|353228592|emb|CCD74763.1| putative DNA repair protein RAD51 [Schistosoma mansoni]
	Treg_007954	177	121	173	208	2059	2375	2203	2110	2.5	2.75e-34	gi|169823468|gb|ACA96798.1| frizzled 7 [Schistosoma japonicum]
	Treg_017212	11	3	6	11	147	156	166	131	2.5	6.46e-12	gi|256078693|ref|XP_002575629.1| hypothetical protein [Schistosoma mansoni]
	Treg_009343	43	8	53	38	560	680	507	563	2.5	8.18e-14	gi|256077343|ref|XP_002574965.1| hypothetical protein [Schistosoma mansoni]gi|353231635|emb|CCD78990.1| hypothetical protein Smp_036020 [Schistosoma mansoni]
	Treg_016907	24	8	26	26	337	412	320	308	2.5	9.38e-22	gi|353228849|emb|CCD75020.1| putative transient receptor potential cation channel,subfamily m, member [Schistosoma mansoni]
	Treg_015944	0	13.9	11.7	0	90.9	146.3	142.3	114.4	2.5	0.000355	gi|256075978|ref|XP_002574292.1| hypothetical protein [Schistosoma mansoni]
	Treg_010087	17	9	14	15	197	211	197	177	2.5	1.73e-15	gi|358341834|dbj|GAA49415.1| ubiquitin domain-containing protein 2 [Clonorchis sinensis]
	Treg_009882	23	15	15	22	257	312	302	304	2.5	2.25e-20	gi|256071383|ref|XP_002572020.1| n-acetylgalactosaminyltransferase [Schistosoma mansoni]
	Treg_018403	22	7	16	18	241	289	236	277	2.5	2.55e-21	gi|256086758|ref|XP_002579556.1| monocarboxylate transporter [Schistosoma mansoni]gi|353229577|emb|CCD75748.1| putative monocarboxylate transporter [Schistosoma mansoni]
	Treg_008151	7.3	0	3.5	3.5	34.4	72.5	72.1	75.9	2.5	4.55e-06	NO HIT
	Treg_011179	8	6	5	13	136	175	173	158	2.5	5.07e-25	gi|256074943|ref|XP_002573781.1| tyrosine kinase [Schistosoma mansoni]gi|360043360|emb|CCD78773.1| tyrosine kinase [Schistosoma mansoni]
	Treg_016257	2.8	0	8.5	0	50.1	47.6	48	54.2	2.5	5.49e-05	gi|256072954|ref|XP_002572798.1| cell division control protein [Schistosoma mansoni]gi|350645961|emb|CCD59368.1| cell division control protein, putative [Schistosoma mansoni]
	Treg_019097	0	0	0	0	5	9	10	9	2.5	5.87e-06	gi|350646784|emb|CCD58505.1| hypothetical protein Smp_132790 [Schistosoma mansoni]
	Treg_020725	3.4	5.4	14.3	0	97.3	159.6	90.5	122.8	2.5	5.91e-06	gi|350644805|emb|CCD60471.1| 85 kD calcium-independent phospholipase A2 (ipla2), putative [Schistosoma mansoni]
	Treg_017880	5	4	2	5	47	69	63	75	2.5	6.28e-07	NO HIT
	Treg_011856	4	0	4	5	56	75	48	61	2.5	1.24e-08	gi|358341316|dbj|GAA49025.1| muscarinic acetylcholine receptor [Clonorchis sinensis]
	Treg_011072	4	2	5	6	77	117	61	91	2.5	2.47e-10	gi|358331622|dbj|GAA50401.1| protocadherin-11 X-linked, partial [Clonorchis sinensis]
	Treg_008492	12	5	10	24	208	306	248	264	2.5	3.52e-14	gi|256077926|ref|XP_002575250.1| peptidase [Schistosoma mansoni]gi|350646690|emb|CCD58604.1| Mername-AA194 putative peptidase (S09 family) [Schistosoma mansoni]
	Treg_010461	25	8	20	15	272	320	266	257	2.5	4.32e-13	gi|256079811|ref|XP_002576178.1| hypothetical protein [Schistosoma mansoni]
	Treg_011965	3	4	5	4	61	67	75	53	2.5	6.73e-08	gi|360043539|emb|CCD78952.1| putative dep domain containing protein [Schistosoma mansoni]
	Treg_009248	1	0	1.5	1	25	25	15	24	2.5	9.7e-05	NO HIT
	Treg_016057	26.7	23.3	8.2	22.2	359.9	442.3	444.8	408.4	2.5	1.61e-19	gi|226490134|emb|CAX69309.1| malic enzyme 1, NADP(+)-dependent, cytosolic [Schistosoma japonicum]
	Treg_002956	60	38	38	68	687	731	841	639	2.5	2.07e-30	gi|256076010|ref|XP_002574308.1| carbonic anhydrase II (carbonate dehydratase II) [Schistosoma mansoni]gi|360043692|emb|CCD81238.1| putative carbonic anhydrase II (carbonate dehydratase II) [Schistosoma mansoni]
	Treg_017384	30	16	31	47	391	554	383	462	2.5	2.63e-21	gi|256074856|ref|XP_002573738.1| organic anion transporter [Schistosoma mansoni]
	Treg_008224	6	12	5	11	122	132	185	152	2.5	3.55e-11	gi|360043727|emb|CCD81273.1| hypothetical protein Smp_186780 [Schistosoma mansoni]
	Treg_014993	54.9	13.8	38.2	54.1	511.6	725.2	560.3	788	2.5	4.32e-16	gi|353233676|emb|CCD81030.1| hypothetical protein Smp_144820 [Schistosoma mansoni]
	Treg_008050	8	1	4	2	49	49	52	54	2.5	4.8e-06	gi|256077078|ref|XP_002574835.1| hypothetical protein [Schistosoma mansoni]gi|350646484|emb|CCD58883.1| hypothetical protein Smp_140470 [Schistosoma mansoni]
	Treg_011151	1	1	3	2	38	46	31	50	2.5	5.36e-07	gi|256052226|ref|XP_002569676.1| hypothetical protein [Schistosoma mansoni]gi|350645613|emb|CCD59738.1| WD-repeat protein, putative [Schistosoma mansoni]
	Treg_007926	82	21	72	62	775	993	833	838	2.5	1.18e-17	gi|353231072|emb|CCD77490.1| hypothetical protein Smp_212080 [Schistosoma mansoni]
	Treg_020401	2	0	1	4	74.8	117.6	99.8	118.9	2.5	1.42e-13	gi|256075319|ref|XP_002573967.1| hypothetical protein [Schistosoma mansoni]gi|360044832|emb|CCD82380.1| hypothetical protein Smp_135890 [Schistosoma mansoni]
	Treg_017161	14.2	5.2	12.2	11.6	196.9	214.9	252.8	194.7	2.5	2.52e-22	gi|56759104|gb|AAW27692.1| SJCHGC00791 protein [Schistosoma japonicum]gi|226486606|emb|CAX74380.1| hypothetical protein [Schistosoma japonicum]gi|226486610|emb|CAX74382.1| hypothetical protein [Schistosoma japonicum]
	Treg_006539	48.6	19	25	38.4	415.8	639.3	427.1	635.7	2.5	2.96e-23	gi|256052796|ref|XP_002569937.1| serine/threonine protein kinase [Schistosoma mansoni]
	Treg_015711	12	2	9	7	130	171	115	158	2.5	8.74e-14	gi|353232658|emb|CCD80013.1| putative titin [Schistosoma mansoni3.000000e-161
	Treg_010123	12	10	7	9	153	191	138	165	2.5	9.92e-16	gi|256084870|ref|XP_002578648.1| asparagine-rich protein [Schistosoma mansoni]gi|360044703|emb|CCD82251.1| putative asparagine-rich protein [Schistosoma mansoni]
	Treg_006877	1	0	4	0	24.8	34.3	33.7	35.2	2.5	0.000355	gi|226473550|emb|CAX71460.1| Tegument antigen (I(H)A) [Schistosoma japonicum]
	Treg_009557	56	18	21	45	436	580	497	437	2.5	1.24e-20	gi|256082844|ref|XP_002577662.1| voltage-gated potassium channel [Schistosoma mansoni]
	Treg_011341	4	4	5	8	83	95	85	93	2.5	2.18e-09	gi|360044293|emb|CCD81840.1| hypothetical protein flj40251 (C02 family) [Schistosoma mansoni]
	Treg_019348	0	1	2	0	11	26	35	21	2.5	2.95e-06	NO HIT
	Treg_009223	21	9	20	16	285	341	264	264	2.5	5.04e-23	gi|256069766|ref|XP_002571256.1| hypothetical protein [Schistosoma mansoni]
	Treg_020523	17	3	29	19	215	318	232	264	2.5	5.24e-10	gi|353231521|emb|CCD77939.1| hypothetical protein Smp_021100 [Schistosoma mansoni]
	Treg_007018	1.6	0	3.3	7.5	79.4	89.4	42.3	80.5	2.5	5.94e-06	gi|256085078|ref|XP_002578751.1| hypothetical protein [Schistosoma mansoni]gi|360045457|emb|CCD83005.1| hypothetical protein Smp_163000 [Schistosoma mansoni]
	Treg_008654	28.5	0	14.9	63.3	292.2	473.5	294.1	374.8	2.5	7.17e-06	gi|256086372|ref|XP_002579374.1| cullin [Schistosoma mansoni]gi|353231079|emb|CCD77497.1| putative cullin [Schistosoma mansoni]
	Treg_009314	20	21	9	27	318	350	389	278	2.5	8.44e-26	gi|256082697|ref|XP_002577590.1| hypothetical protein [Schistosoma mansoni]gi|353233318|emb|CCD80673.1| hypothetical protein Smp_156230 [Schistosoma mansoni]
	Treg_007904	89	38	191	119	1492	1968	1503	1711	2.5	1.68e-11	gi|350644478|emb|CCD60791.1| hypothetical protein Smp_127620 [Schistosoma mansoni]
	Treg_010090	15	0	10	14	142	186	79	174	2.5	2.26e-06	gi|350646626|emb|CCD58746.1| dock-9, putative [Schistosoma mansoni]
	Treg_009117	17	6	23	14	225	310	212	237	2.5	2.31e-16	gi|358335964|dbj|GAA54552.1| protocadherin-9 [Clonorchis sinensis]
	Treg_007795	24	6	14	17	234	327	216	258	2.5	2.45e-20	gi|256072972|ref|XP_002572807.1| voltage-gated potassium channel [Schistosoma mansoni]gi|360042920|emb|CCD78330.1| putative voltage-gated potassium channel [Schistosoma mansoni]
	Treg_005554	42.4	22.2	43.3	52.6	477.3	689.1	620.3	677.2	2.5	2.48e-22	gi|353233676|emb|CCD81030.1| hypothetical protein Smp_144820 [Schistosoma mansoni]
	Treg_015148	181	26	245	150	1704	2090	1897	2160	2.5	2.99e-09	gi|350645006|emb|CCD60289.1| Dystrophin, putative [Schistosoma mansoni]
	Treg_017876	3	3	1	4	47	53	61	49	2.5	3.25e-08	gi|256072316|ref|XP_002572482.1| Sp8 [Schistosoma mansoni]
	Treg_010129	0	0	3.4	9.7	34.4	57.6	51.7	71.4	2.5	4.63e-05	gi|256085970|ref|XP_002579181.1| et translation product-related [Schistosoma mansoni]gi|353233136|emb|CCD80491.1| et translation product-related [Schistosoma mansoni]
	Treg_005208	0	1	0	3.7	22.9	33.1	41.9	21.9	2.5	0.000104	gi|256077187|ref|XP_002574889.1| hypothetical protein [Schistosoma mansoni]gi|353230777|emb|CCD77194.1| hypothetical protein Smp_140760 [Schistosoma mansoni]
	Treg_016697	35.4	0	0	40	218.9	358.4	230.5	252.2	2.5	0.000345	gi|358334318|dbj|GAA34285.2| protein unc-13 homolog B, partial [Clonorchis sinensis]
	Treg_011218	1	4	2	1	19	28	34	21	2.5	0.00141	gi|358338855|dbj|GAA57456.1| probable tubulin polyglutamylase TTLL1, partial [Clonorchis sinensis]
	Treg_015346	1.6	2.1	1.7	3.4	32.2	58.5	56.3	50.1	2.5	1.5e-07	gi|256075427|ref|XP_002574021.1| DNA polymerase eta [Schistosoma mansoni]gi|353229352|emb|CCD75523.1| putative DNA polymerase eta [Schistosoma mansoni]
	Treg_016980	10	1	11	13	140	176	122	138	2.5	2.26e-10	gi|353228552|emb|CCD74723.1| putative gata binding factor [Schistosoma mansoni]
	Treg_016036	3	0	0	4	26	39	44	26	2.5	5.02e-05	gi|556516967|emb|CDJ20216.1| mutS protein 5 [Echinococcus granulosus]
	Treg_002792	37	50	30	37	629	763	783	714	2.5	5.36e-25	gi|256073970|ref|XP_002573300.1| hypothetical protein [Schistosoma mansoni]gi|360042734|emb|CCD78144.1| putative wd-repeat protein [Schistosoma mansoni]
	Treg_006917	3.1	0	6.3	5.9	53.6	82.7	89.8	57.1	2.5	6.5e-07	gi|256073821|ref|XP_002573226.1| growth arrest-specific 2-related [Schistosoma mansoni]gi|360044716|emb|CCD82264.1| growth arrest-specific 2-related [Schistosoma mansoni]
	Treg_006222	66.2	49.1	70.9	72.5	1154.2	1270.8	1468.9	1092.9	2.5	1.55e-32	gi|56753531|gb|AAW24968.1| unknown [Schistosoma japonicum]
	Treg_015744	97	51	78	111	979	1252	1207	1025	2.5	2e-31	gi|256081291|ref|XP_002576905.1| hypothetical protein [Schistosoma mansoni]gi|353228526|emb|CCD74697.1| hypothetical protein Smp_056240 [Schistosoma mansoni]
	Treg_016903	37	11	40	27	403	539	475.9	439.8	2.5	2.42e-22	gi|76157405|gb|AAX28341.2| SJCHGC08361 protein [Schistosoma japonicum]
	Treg_007211	161	49	221	146	1600	2202	1476	1942	2.5	3.12e-12	gi|256090645|ref|XP_002581294.1| pumilio [Schistosoma mansoni]gi|353230661|emb|CCD77078.1| putative pumilio [Schistosoma mansoni]
	Treg_012195	20	4	18	13	203	242	193	204	2.5	4.92e-13	gi|353229025|emb|CCD75196.1| tyrosine kinase [Schistosoma mansoni]
	Treg_010825	8	5	7	15	112	157	157	130	2.5	4.95e-11	gi|256075262|ref|XP_002573939.1| Bloc1s2-like protein [Schistosoma mansoni]gi|353233246|emb|CCD80601.1| Bloc1s2-like protein [Schistosoma mansoni]
	Treg_006785	7	3	11	3	84	104	106	81	2.5	5.1e-08	gi|360045329|emb|CCD82877.1| putative intraflagellar transport 81 (Carnitine deficiency-associated protein expressed in ventricle 1) (CDV-1 protein) [Schistosoma mansoni]
	Treg_006512	4.7	2.1	6.9	14.2	99.6	169.5	130.9	191.4	2.5	6.08e-10	gi|256078457|ref|XP_002575512.1| hypothetical protein [Schistosoma mansoni]
	Treg_018368	9	9	8	6	160	155	161	163	2.5	6.39e-17	gi|556522202|emb|CDJ25514.1| Potassium voltage gated channel protein Shaw [Echinococcus granulosus]
	Treg_006278	163	87	90	156	1841	2438	2128	1929	2.5	8.68e-32	gi|256077651|ref|XP_002575115.1| rap1 and [Schistosoma mansoni]gi|353230690|emb|CCD77107.1| putative rap1 and [Schistosoma mansoni]
	Treg_007100	1.7	0	12.9	0	59.9	84.2	50.5	98.1	2.5	0.00198	gi|256078042|ref|XP_002575307.1| hypothetical protein [Schistosoma mansoni]
	Treg_020827	0	0	28.9	5.6	148.4	191.2	94.1	158	2.5	0.00207	gi|353230311|emb|CCD76482.1| cell polarity protein [Schistosoma mansoni]
	Treg_006502	84.1	32	272.4	85.2	1602.7	2091.6	1749.1	2013.7	2.5	1.21e-06	gi|256083084|ref|XP_002577780.1| hypothetical protein [Schistosoma mansoni]
	Treg_016276	5.1	1.7	8.3	0	63.5	79	59.3	78.5	2.5	1.27e-05	gi|256077924|ref|XP_002575249.1| diflavin oxidoreductase [Schistosoma mansoni]gi|350646692|emb|CCD58606.1| NADPH dependent diflavin oxidoreductase,putative [Schistosoma mansoni]
	Treg_012036	5	3	1	8	48	80	54	62	2.5	1.4e-06	gi|226482586|emb|CAX73892.1| Zinc finger MYND domain-containing protein 12 [Schistosoma japonicum]
	Treg_009282	39	10	32	28	372	547	394	427	2.5	1.56e-22	gi|256086495|ref|XP_002579434.1| hypothetical protein [Schistosoma mansoni]gi|350645781|emb|CCD59543.1| hypothetical protein Smp_167360 [Schistosoma mansoni]
	Treg_007966	35	18	29	41	344	485	412	437	2.5	1.57e-24	gi|256053066|ref|XP_002570030.1| strawberry notch-related [Schistosoma mansoni]
	Treg_010930	8	1	6	8	290	321	323	252	2.5	2.27e-16	gi|256087131|ref|XP_002579730.1| hypothetical protein [Schistosoma mansoni]
	Treg_018135	0	0	36	0	138	179	136	204	2.4	0.00992	gi|360042916|emb|CCD78326.1| putative vacuolar protein sorting-associated protein (vps13b) [Schistosoma mansoni]
	Treg_001351	75	121	88	119	1619	2038	2182	1528	2.4	1.03e-25	gi|256077334|ref|XP_002574961.1| histone H2A [Schistosoma mansoni]
	Treg_018973	0	0	6.6	2	44.3	57.9	42.6	54.2	2.4	1.67e-05	gi|256090770|ref|XP_002581354.1| family M14 non-peptidase homologue (M14 family) [Schistosoma mansoni]gi|360043006|emb|CCD78417.1| family M14 non-peptidase homologue (M14 family) [Schistosoma mansoni]
	Treg_008466	155	51	119	101	1348	1608	1423	1364	2.4	2.03e-21	gi|256075737|ref|XP_002574173.1| chondroitin sulfate proteoglycan [Schistosoma mansoni]gi|353232422|emb|CCD79777.1| putative structural maintenance of chromosome 3 (Chondroitin sulfate proteoglycan 6) (Chromosome segregation protein SmcD) (Bamacan) (Basement membrane-associated chondroitin proteoglycan) (Mad member-interacting protein 1) [Schistosoma mansoni]
	Treg_017867	10	5	12	9	121	165	116	111	2.4	2.14e-10	gi|256070610|ref|XP_002571636.1| hypothetical protein [Schistosoma mansoni]gi|353231174|emb|CCD77592.1| hypothetical protein Smp_122950 [Schistosoma mansoni]
	Treg_015675	4.1	0	3.3	3.5	39	29.5	61.2	51.5	2.4	3.21e-05	gi|226484594|emb|CAX74206.1| Protein NipSnap [Schistosoma japonicum]
	Treg_006625	218	347	206	283	3697	4761	5077	4010	2.4	4.02e-20	gi|154089579|gb|ABS57370.1| cathepsin B2 [Trichobilharzia regenti]
	Treg_007714	5	1	7	7	52	89	89	84	2.4	5.17e-07	gi|358333378|dbj|GAA51893.1| hypothetical protein CLF_106974 [Clonorchis sinensis]
	Treg_016300	43.8	29.5	59.3	71.4	682.6	843.2	680.2	702.9	2.4	6.53e-26	gi|256080052|ref|XP_002576297.1| hypothetical protein [Schistosoma mansoni]gi|350646039|emb|CCD59316.1| hypothetical protein Smp_049910 [Schistosoma mansoni]
	Treg_010624	45	16.2	53.8	31.4	506.4	637.7	570.4	593.1	2.4	7.9e-15	gi|256083300|ref|XP_002577884.1| hypothetical protein [Schistosoma mansoni]gi|350646554|emb|CCD58766.1| hypothetical protein Smp_158100.1 [Schistosoma mansoni]
	Treg_002415	24.4	14.3	11.1	12.8	183.5	274.8	269.7	221.8	2.4	8.87e-14	gi|256083413|ref|XP_002577939.1| hypothetical protein [Schistosoma mansoni]gi|353231897|emb|CCD79252.1| hypothetical protein Smp_067010.1 [Schistosoma mansoni]
	Treg_008776	6.1	9.1	0	0	99	94.2	84.6	52.9	2.4	0.00037	gi|256084285|ref|XP_002578361.1| actin bundling/missing in metastasis-related [Schistosoma mansoni]gi|360045242|emb|CCD82790.1| actin bundling/missing in metastasis-related [Schistosoma mansoni]
	Treg_020907	0	0	0	9.5	55	43.8	25.8	32.6	2.4	0.000741	gi|350646145|emb|CCD59192.1| hypothetical protein Smp_138100 [Schistosoma mansoni]
	Treg_004761	109.5	53.1	112.1	133.8	1262.2	1699.1	1520.9	1515.4	2.4	1.19e-23	gi|256082831|ref|XP_002577656.1| GMP synthetase [Schistosoma mansoni]gi|350644460|emb|CCD60797.1| GMP synthetase (glutamine-hydrolysing) [Schistosoma mansoni]
	Treg_003718	142.6	92.4	91.8	146.7	1395.3	1831	1665.4	1439	2.4	1.22e-32	gi|529407148|gb|AGT02084.1| septin-5 [Schistosoma mansoni]
	Treg_011315	20	6	14	21	198	239	285	287	2.4	1.27e-22	gi|556518394|emb|CDJ21659.1| phospholipid translocating ATPase [Echinococcus granulosus]
	Treg_007114	87	41	75	87	969	1244	969	1011	2.4	1.32e-26	gi|353233242|emb|CCD80597.1| ccr4 not-related [Schistosoma mansoni]
	Treg_017634	68	19	52	63	719	793	814	863	2.4	1.6e-22	gi|353229642|emb|CCD75813.1| putative plexin [Schistosoma mansoni]
	Treg_016763	31.6	16.9	26.6	67.1	442.9	489.6	485.9	509.6	2.4	1.62e-17	gi|256072936|ref|XP_002572789.1| poly [ADP-ribose] polymerase [Schistosoma mansoni]
	Treg_008757	2	3	3	3	35	46	49	29	2.4	2.25e-05	gi|256090328|ref|XP_002581149.1| hypothetical protein [Schistosoma mansoni]
	Treg_004123	53	16	40	45	505	654	626	537	2.4	3.15e-23	gi|256085935|ref|XP_002579164.1| hypothetical protein [Schistosoma mansoni]gi|350644916|emb|CCD60377.1| hypothetical protein Smp_080620 [Schistosoma mansoni]
	Treg_010261	0	4.3	0	23.7	86.8	122.6	97.4	91.8	2.4	0.000358	gi|256081277|ref|XP_002576898.1| hypothetical protein [Schistosoma mansoni]gi|353228521|emb|CCD74692.1| hypothetical protein Smp_152220 [Schistosoma mansoni]
	Treg_016367	20	5	26	25	315	410	298	333	2.4	1.53e-13	gi|360042937|emb|CCD78347.1| putative recombining binding protein suppressor of hairless [Schistosoma mansoni]
	Treg_011538	17	21	15	22	319	383	383	323	2.4	2.24e-19	gi|256085361|ref|XP_002578890.1| serine/threonine protein kinase [Schistosoma mansoni]gi|360045558|emb|CCD83106.1| serine/threonine kinase [Schistosoma mansoni]
	Treg_007259	19	19	16	28	238	281	317	291	2.4	2.57e-20	gi|56753373|gb|AAW24890.1| SJCHGC06156 protein [Schistosoma japonicum]
	Treg_016782	43	41	37	40	650	805	738	702	2.4	2.94e-28	gi|37776869|emb|CAE51198.1| src tyrosine kinase [Schistosoma mansoni]
	Treg_008476	64	57	60	73	883	1084	1153	996	2.4	4.51e-33	gi|256085796|ref|XP_002579098.1| o-acyltransferase (membrane bound) domain containing protein [Schistosoma mansoni]gi|350644261|emb|CCD60990.1| o-acyltransferase (membrane bound) domain containing protein, putative [Schistosoma mansoni]
	Treg_014731	38	35	20	34	407	515	493	385	2.4	5.48e-21	gi|256075711|ref|XP_002574160.1| DNAj-related [Schistosoma mansoni]gi|353232435|emb|CCD79790.1| DNAj-related [Schistosoma mansoni]
	Treg_010380	4	3	2	4	56	35	45	42	2.4	5.62e-05	gi|360045422|emb|CCD82970.1| hypothetical protein Smp_178230 [Schistosoma mansoni]
	Treg_004458	34.1	18.4	26.9	53.7	538.1	663.7	628.9	583.3	2.4	6.22e-23	gi|226490134|emb|CAX69309.1| malic enzyme 1, NADP(+)-dependent, cytosolic [Schistosoma japonicum]
	Treg_008298	10	3	7	7	126	150	101	118	2.4	7.39e-19	gi|256076599|ref|XP_002574598.1| nAChR subunit (ShAR1-alpha-like) [Schistosoma mansoni]
	Treg_002538	106.3	30.9	89.7	75.1	950.1	1181.7	1110.6	1179.2	2.4	8.49e-19	gi|358254689|dbj|GAA56161.1| glutamate receptor ionotropic kainate 3 [Clonorchis sinensis]
	Treg_018610	1	1	0	0	7	16	16	18	2.4	1.07e-05	gi|556513395|emb|CDJ16612.1| meiotic recombination protein SPO11 [Echinococcus granulosus]
	Treg_007233	16.6	19.6	15.6	31.7	278	323.5	328.3	320.5	2.4	1.15e-16	gi|256087851|ref|XP_002580076.1| dual specificity serine/threonine tyrosine kinase [Schistosoma mansoni]
	Treg_004910	14.9	12	7.4	15.4	167.6	220.1	175.5	180.1	2.4	2.3e-11	gi|256087501|ref|XP_002579907.1| hypothetical protein [Schistosoma mansoni]gi|353230576|emb|CCD76993.1| hypothetical protein Smp_170450 [Schistosoma mansoni]
	Treg_010363	4	9	5	4	214	278	283	257	2.4	2.59e-17	gi|256078158|ref|XP_002575364.1| centromere protein A (cenp-A) (centromere autoantigen A) [Schistosoma mansoni]gi|353232829|emb|CCD80185.1| putative centromere protein A (cenp-A) (centromere autoantigen A) [Schistosoma mansoni]
	Treg_006544	103	115	74	112	1212	1541	1534	1345	2.4	3.93e-29	gi|256083648|ref|XP_002578053.1| prolyl 4-hydroxylase alpha subunit 1 [Schistosoma mansoni]gi|360044447|emb|CCD81995.1| putative prolyl 4-hydroxylase alpha subunit 1 [Schistosoma mansoni]
	Treg_012473	3	2	2	1	40	49	33	46	2.4	5.75e-07	gi|524869578|ref|XP_005091581.1| PREDICTED: T-box transcription factor TBX1-B-like isoform X2 [Aplysia californica]
	Treg_007093	129.8	28	148.4	98.7	1570.3	2048.8	1707.9	1876.9	2.4	6.03e-13	gi|256085260|ref|XP_002578840.1| protein kinase [Schistosoma mansoni]
	Treg_007370	101	74	67	128	1438	1590	1782	1482	2.4	1.02e-29	gi|56753704|gb|AAW25049.1| SJCHGC00508 protein [Schistosoma japonicum]gi|226469824|emb|CAX70193.1| adenosinetriphosphatase [Schistosoma japonicum]gi|226487618|emb|CAX74679.1| adenosinetriphosphatase [Schistosoma japonicum]
	Treg_017002	68	19	70	56	605	799	709	721	2.4	1.2e-16	gi|256083470|ref|XP_002577966.1| helicase [Schistosoma mansoni]gi|350645091|emb|CCD60217.1| helicase mot1, putative [Schistosoma mansoni]
	Treg_019979	0	0	0	0	4.4	9.8	11.2	6.6	2.4	1.27e-05	gi|358336210|dbj|GAA54774.1| prestin [Clonorchis sinensis]
	Treg_006451	128.1	85.9	209.5	124.3	3857.2	5173.2	4817.2	4521.7	2.4	1.69e-23	gi|353232298|emb|CCD79653.1| putative collagen alpha-1(V) chain precursor [Schistosoma mansoni]
	Treg_011786	7	4	5	1	67	93	77	79	2.4	1.88e-09	gi|360043046|emb|CCD78458.1| hypothetical protein Smp_127480 [Schistosoma mansoni]
	Treg_009907	9	3	6	4	70	117	89	98	2.4	2.6e-15	gi|358340484|dbj|GAA48367.1| innexin unc-9 [Clonorchis sinensis]
	Treg_011227	17	8	16	27	243	294	313	270	2.4	2.93e-26	gi|358339990|dbj|GAA37039.2| serine/threonine kinase 33 [Clonorchis sinensis]
	Treg_008596	190	126	117	200	1977	2242	2426	2318	2.4	3.09e-31	gi|56755191|gb|AAW25775.1| SJCHGC00511 protein [Schistosoma japonicum]
	Treg_008273	101	38	88	99	1082	1405	1124	1067	2.4	4.93e-21	gi|350645975|emb|CCD59351.1| Nuclear receptor coactivator 2 (NCoA-2) (Transcriptional intermediary factor 2) (xTIF2), putative [Schistosoma mansoni]
	Treg_016720	19	1	40	22	264	360	223.1	304	2.4	7.44e-07	gi|350646235|emb|CCD59069.1| voltage-dependent calcium channel [Schistosoma mansoni]
	Treg_011612	5	1	4	3	45	53	56	35	2.4	1.18e-05	gi|226481323|emb|CAX73559.1| hypothetical protein [Schistosoma japonicum]
	Treg_016217	10	5	4	6	97	126	119	119	2.4	1.79e-21	gi|256077979|ref|XP_002575276.1| protein kinase [Schistosoma mansoni]
	Treg_010353	39	9	32	30	317	421	299	403	2.4	2.05e-13	gi|256052517|ref|XP_002569812.1| zinc finger protein [Schistosoma mansoni]
	Treg_018680	10	2	7	6	116	129	115	112	2.4	2.17e-13	gi|353231155|emb|CCD77573.1| protein kinase [Schistosoma mansoni]
	Treg_014736	55	7	68	55	642	836	534	772	2.4	3.35e-09	gi|256071454|ref|XP_002572055.1| dual specificity kinase [Schistosoma mansoni]gi|353229714|emb|CCD75885.1| dual specificity kinase [Schistosoma mansoni]
	Treg_011772	3	2	4	4	42	56	54	37	2.4	4.01e-06	gi|256081801|ref|XP_002577156.1| hypothetical protein [Schistosoma mansoni]gi|350645737|emb|CCD59499.1| hypothetical protein Smp_058660 [Schistosoma mansoni]
	Treg_009028	18	15	19	28	803	982	954	829	2.4	5.14e-30	gi|358342555|dbj|GAA37708.2| protocadherin-1 [Clonorchis sinensis]
	Treg_007528	154	175	133	191	1983	2534	2786	2235	2.4	6.02e-30	gi|226470078|emb|CAX70320.1| hypothetical protein [Schistosoma japonicum]
	Treg_010897	5	2	2	2	39	39	36	38	2.4	0.000146	gi|358332116|dbj|GAA43349.2| 5-azacytidine-induced protein 1 [Clonorchis sinensis]
	Treg_011567	0	1	2	4	18	36	53	54	2.4	0.000159	NO HIT
	Treg_013977	1	0	0	0	3	4	5	5	2.4	0.000457	NO HIT
	Treg_011342	11	5	8	13	143	178	169	152	2.4	1.53e-18	gi|358335948|dbj|GAA54541.1| leucine-rich repeats and immunoglobulin-like domains 1 [Clonorchis sinensis]
	Treg_017856	13	3	5	0	95	115	72	78	2.4	2.11e-06	gi|358336883|dbj|GAA55335.1| orexin receptor type 2 [Clonorchis sinensis]
	Treg_009231	11	7	9	14	119	193	171	151	2.4	2.4e-10	gi|256085205|ref|XP_002578813.1| timeless [Schistosoma mansoni]
	Treg_006237	5.5	0	4.6	0	37.6	48	52.5	45.3	2.4	2.86e-05	gi|350645600|emb|CCD59725.1| hypothetical protein Smp_169410 [Schistosoma mansoni]
	Treg_017827	4	7	2	5	167	235	247	207	2.4	3.31e-16	gi|256085175|ref|XP_002578798.1| proteasome subunit alpha 7 (T01 family) [Schistosoma mansoni]gi|350645133|emb|CCD60194.1| proteasome subunit alpha 7 (T01 family) [Schistosoma mansoni]
	Treg_009139	70	65	54	66	803	1063	1135	1113	2.4	3.66e-28	gi|256066485|ref|XP_002570535.1| ectonucleotide pyrophosphatase/phosphodiesterase [Schistosoma mansoni]gi|360045137|emb|CCD82685.1| putative ectonucleotide pyrophosphatase/phosphodiesterase [Schistosoma mansoni]
	Treg_009496	11.9	8.1	3	11.4	149.6	146.3	160	151.6	2.4	3.81e-14	gi|226466600|emb|CAX69435.1| hypothetical protein [Schistosoma japonicum]
	Treg_018607	0	0	0	0	5	8	9	4	2.4	4.22e-05	NO HIT
	Treg_015815	44.1	26	20.6	45.6	488.5	588.9	567.5	529	2.4	4.35e-25	gi|256087501|ref|XP_002579907.1| hypothetical protein [Schistosoma mansoni]gi|353230576|emb|CCD76993.1| hypothetical protein Smp_170450 [Schistosoma mansoni]
	Treg_009943	94	59	74	91	1045	952	1099	966	2.4	7.26e-28	gi|353231914|emb|CCD79269.1| hypothetical protein Smp_156630 [Schistosoma mansoni]
	Treg_018443	1	2	8	2	60	62	78	81	2.4	7.81e-06	NO HIT
	Treg_013892	0	0	0	1	5	6	2	4	2.4	0.00103	NO HIT
	Treg_017882	1.3	1.3	0	1.2	17.4	25.5	28.6	15.6	2.4	0.00113	gi|353233519|emb|CCD80874.1| putative paramyosin [Schistosoma mansoni]
	Treg_009657	34.6	14.5	22.7	17.6	313.7	406.8	365.4	341.2	2.4	1.8e-27	NO HIT
	Treg_011847	1	1	1	1	23	26	28	31	2.4	2.32e-05	gi|256085185|ref|XP_002578803.1| hypothetical protein [Schistosoma mansoni]gi|350645128|emb|CCD60189.1| hypothetical protein Smp_163280 [Schistosoma mansoni]
	Treg_016671	3	3	4	2	51	72	66	44	2.4	3.12e-12	gi|76155233|gb|AAX26489.2| SJCHGC08494 protein [Schistosoma japonicum]
	Treg_010150	5	5	5	1	58	73	66	87	2.4	4.9e-10	gi|256085225|ref|XP_002578823.1| hypothetical protein [Schistosoma mansoni]gi|350645002|emb|CCD60285.1| hypothetical protein Smp_076540 [Schistosoma mansoni]
	Treg_015617	3.7	2.1	2.8	0	39.7	55.1	52.7	40.9	2.4	5.53e-08	gi|256073439|ref|XP_002573038.1| 6-phosphofructokinase [Schistosoma mansoni]gi|360044309|emb|CCD81856.1| putative 6-phosphofructo-2-kinase/fructose-2,6-bisphosph at ase [Schistosoma mansoni]
	Treg_015130	0	1.2	2.1	0	19.7	26.9	33.5	28.7	2.4	0.000343	NO HIT
	Treg_012948	4	2	1	0	20	22	34	29	2.4	0.000514	gi|358254921|dbj|GAA56582.1| A-kinase anchor protein 14 [Clonorchis sinensis]
	Treg_011060	6	1	4	2	44	53	42	44	2.4	1.18e-05	gi|256085353|ref|XP_002578886.1| hypothetical protein [Schistosoma mansoni]gi|360045564|emb|CCD83112.1| hypothetical protein Smp_077120 [Schistosoma mansoni]
	Treg_017538	8	6	5	5	85	110	114	67	2.4	1.33e-08	gi|56754327|gb|AAW25351.1| SJCHGC04650 protein [Schistosoma japonicum]
	Treg_015138	86	75	93	121	1440	1674	1824	1571	2.4	1.7e-31	gi|256077653|ref|XP_002575116.1| DNA replication licensing factor MCM3 [Schistosoma mansoni]gi|353230691|emb|CCD77108.1| putative dna replication licensing factor MCM3 [Schistosoma mansoni]
	Treg_017190	39.5	40.6	27	39.8	369.1	518.4	614.9	418.7	2.4	2.06e-19	gi|56753796|gb|AAW25095.1| SJCHGC09117 protein [Schistosoma japonicum]
	Treg_005559	65	27.5	57.7	64.7	897	1089.6	829.5	868	2.4	2.6e-24	gi|256087188|ref|XP_002579757.1| protein phosphatase 2c gamma [Schistosoma mansoni]gi|353232872|emb|CCD80228.1| putative protein phosphatase 2c gamma [Schistosoma mansoni]
	Treg_001881	7.5	14.2	8.4	14.7	202.6	233.7	293.6	146.1	2.4	4.54e-11	gi|360044209|emb|CCD81756.1| hypothetical protein Smp_174230 [Schistosoma mansoni]
	Treg_011101	10	5	8	9	96	123	141	127	2.4	6.64e-10	gi|353233118|emb|CCD80473.1| hypothetical protein Smp_168710 [Schistosoma mansoni]
	Treg_011646	5	4	2	6	68	82	85	56	2.4	9.42e-08	gi|256081406|ref|XP_002576961.1| membrane associated ring finger 18 [Schistosoma mansoni]gi|350645388|emb|CCD59917.1| membrane associated ring finger 1,8, putative [Schistosoma mansoni]
	Treg_017626	23	10	20	21	225	289	254	258	2.4	1.47e-16	gi|256088875|ref|XP_002580548.1| serine/threonine protein kinase [Schistosoma mansoni]
	Treg_010297	0	5	2	3	36	45	46	46	2.4	1.74e-05	gi|226482414|emb|CAX73806.1| putative PIH1 domain containing 2 [Schistosoma japonicum]
	Treg_008097	48	13	42	38	464	574	451	526	2.4	2.1e-19	gi|353232651|emb|CCD80006.1| hypothetical protein Smp_173230.1 [Schistosoma mansoni]
	Treg_008201	8.4	3.8	2.1	6.3	110.3	120.1	79.2	113.9	2.4	2.67e-08	gi|256078971|ref|XP_002575765.1| alcohol dehydrogenase [Schistosoma mansoni]gi|360044024|emb|CCD81571.1| putative alcohol dehydrogenase [Schistosoma mansoni]
	Treg_009760	34	16	35	44	428	493	481	423	2.4	5.03e-19	gi|358335810|dbj|GAA35010.2| zinc finger protein ZXDC [Clonorchis sinensis]
	Treg_011566	2	1	2	1	22	24	50	31	2.3	0.00032	gi|256087754|ref|XP_002580029.1| invadolysin (M08 family) [Schistosoma mansoni]gi|350645238|emb|CCD60067.1| invadolysin (M08 family) [Schistosoma mansoni]
	Treg_011400	2	1	1	2	25	33	15	13	2.3	0.000467	gi|558200704|ref|XP_006131445.1| PREDICTED: papilin-like [Pelodiscus sinensis]
	Treg_015457	0	0	5.5	0	33.7	16.5	22.9	30.5	2.3	0.00461	gi|256073231|ref|XP_002572935.1| translation initiation factor eif-2b beta subunit [Schistosoma mansoni]gi|353230955|emb|CCD77372.1| putative translation initiation factor eif-2b beta subunit [Schistosoma mansoni]
	Treg_006781	130	41	112	134	1600	1985	1608.1	1711	2.3	1.84e-19	gi|256066490|ref|XP_002570537.1| serine/threonine protein kinase [Schistosoma mansoni]gi|350644475|emb|CCD60788.1| serine/threonine kinase [Schistosoma mansoni]
	Treg_015707	235.2	222.1	165.2	278.4	2666	3225.6	3398.9	3291.6	2.3	1.91e-27	gi|256072901|ref|XP_002572772.1| cathepsin D (A01 family) [Schistosoma mansoni]gi|360043052|emb|CCD78464.1| cathepsin D (A01 family) [Schistosoma mansoni]
	Treg_016472	82	36	58	67	773	956	930	989	2.3	3.54e-30	gi|425476|gb|AAA66477.1| SMDR2 [Schistosoma mansoni]
	Treg_016802	11.5	2	9.7	5.1	94.1	134.8	94.9	96.3	2.3	9.56e-08	gi|256052344|ref|XP_002569732.1| jun-related protein [Schistosoma mansoni]gi|360043906|emb|CCD81452.1| jun-related protein [Schistosoma mansoni]
	Treg_015852	11	0	0	10	56	85	72	79	2.3	0.0009	gi|256080492|ref|XP_002576515.1| monocarboxylate transporter [Schistosoma mansoni]gi|353231708|emb|CCD79063.1| putative monocarboxylate transporter [Schistosoma mansoni]
	Treg_007770	44	45	47	55	601	756	770	698	2.3	1.03e-28	gi|350645898|emb|CCD59443.1| helicase, putative [Schistosoma mansoni]
	Treg_007436	38	10	30	42	384	531	421	418	2.3	1.16e-19	gi|353231521|emb|CCD77939.1| hypothetical protein Smp_021100 [Schistosoma mansoni]
	Treg_008570	24.3	18.6	15.7	26.5	256.7	332.3	343.7	273.3	2.3	1.18e-15	gi|76156410|gb|AAX27619.2| SJCHGC04801 protein [Schistosoma japonicum]
	Treg_018911	8	2	1	3	63	63	66	56	2.3	1.21e-10	gi|358341999|dbj|GAA49559.1| early growth response protein 3, partial [Clonorchis sinensis]
	Treg_007643	16	6	14	13	152	199	184	150	2.3	4.23e-13	gi|353232515|emb|CCD79870.1| putative cell adhesion molecule [Schistosoma mansoni]
	Treg_010066	3	0	3	6	44	47	48	48	2.3	4.73e-06	gi|256079696|ref|XP_002576121.1| Rootletin (Ciliary rootlet coiled-coil protein) [Schistosoma mansoni]
	Treg_011500	15	9	6	9	155	155	190	156	2.3	4.88e-22	gi|353232922|emb|CCD80277.1| hypothetical protein Smp_162290 [Schistosoma mansoni]
	Treg_010913	29	11	20	38	289	325	353	321	2.3	5.18e-17	gi|256053001|ref|XP_002570006.1| STARP antigen [Schistosoma mansoni]
	Treg_009291	9	7	22	9	164	250	194	209	2.3	5.46e-10	gi|256081597|ref|XP_002577055.1| ciliary outer arm dynein beta heavy chain-related [Schistosoma mansoni]
	Treg_006269	8.6	35.6	20.8	31.8	349.2	494.7	484.8	380.3	2.3	6.74e-13	gi|256086450|ref|XP_002579412.1| ubiquitinyl hydrolase-UCH37 (C12 family) [Schistosoma mansoni]gi|353229778|emb|CCD75949.1| ubiquitinyl hydrolase-UCH37 (C12 family) [Schistosoma mansoni]
	Treg_009663	244	62	145	178	2416	2473	2864	2561	2.3	7.62e-19	gi|256077132|ref|XP_002574862.1| hypothetical protein [Schistosoma mansoni]gi|353229181|emb|CCD75352.1| hypothetical protein Smp_140590 [Schistosoma mansoni]
	Treg_015822	28	19	30	27	336	439	375	409	2.3	7.92e-27	gi|256075486|ref|XP_002574050.1| sodium-bile acid cotransporter related [Schistosoma mansoni]
	Treg_009542	1.6	0	0	1.4	15.9	22.6	25.1	16.5	2.3	9.92e-05	gi|256078616|ref|XP_002575591.1| zinc finger protein [Schistosoma mansoni]gi|353232195|emb|CCD79550.1| putative zinc finger protein [Schistosoma mansoni]
	Treg_020393	7	11.4	0	5.2	249.3	303.5	306.5	262	2.3	1.25e-10	gi|256075323|ref|XP_002573969.1| prolyl-tRNA synthetase [Schistosoma mansoni]gi|360044830|emb|CCD82378.1| putative prolyl-tRNA synthetase [Schistosoma mansoni]
	Treg_015453	110.7	33.3	60	85.2	840.6	982.2	817	850.7	2.3	2.49e-18	gi|256052987|ref|XP_002570001.1| pak-interacting exchange factor beta-pix/cool-1 [Schistosoma mansoni]gi|350645096|emb|CCD60222.1| pak-interacting exchange factor, beta-pix/cool-1, putative [Schistosoma mansoni]
	Treg_000676	29.2	0	12.7	15.5	236.5	251.9	235.7	194.4	2.3	2.5e-06	gi|256080052|ref|XP_002576297.1| hypothetical protein [Schistosoma mansoni]gi|350646039|emb|CCD59316.1| hypothetical protein Smp_049910 [Schistosoma mansoni]
	Treg_011867	4	2	4	6	65	71	84	76	2.3	4.26e-10	gi|56754772|gb|AAW25571.1| SJCHGC04310 protein [Schistosoma japonicum]
	Treg_009660	116	47	114	111	1058	1401	1191	1158	2.3	5.46e-20	gi|358335158|dbj|GAA53651.1| S phase cyclin A-associated protein in the endoplasmic reticulum [Clonorchis sinensis]
	Treg_020526	0	0	0	0	20	17.9	20.1	17.5	2.3	5.97e-08	NO HIT
	Treg_007682	71	14	43	37	522	685	536	555	2.3	7.26e-16	gi|358341759|dbj|GAA49354.1| protocadherin-11 X-linked [Clonorchis sinensis]
	Treg_003681	53.2	25.8	25	42.7	440.8	481.1	403.3	511.6	2.3	8.96e-20	gi|256052400|ref|XP_002569759.1| hypothetical protein [Schistosoma mansoni]gi|350645527|emb|CCD59767.1| hypothetical protein Smp_161510 [Schistosoma mansoni]
	Treg_012067	0	0	1	1	6	13	10	4	2.3	0.000303	gi|350645814|emb|CCD59576.1| hypothetical protein Smp_163530 [Schistosoma mansoni]
	Treg_012601	2.2	2	1.8	0	16	25	30	19	2.3	0.00186	NO HIT
	Treg_004927	6.4	3	5.6	7.5	81.8	76.8	104.2	82.8	2.3	1.3e-08	NO HIT
	Treg_007000	111.2	43.7	101.4	111	1393.8	1723.6	1503.6	1586.7	2.3	2.3e-22	gi|256082742|ref|XP_002577612.1| hypothetical protein [Schistosoma mansoni]gi|360043172|emb|CCD78584.1| hypothetical protein Smp_156350 [Schistosoma mansoni]
	Treg_020440	3.1	0	0	0	24.9	51	76.2	42.6	2.3	2.3e-07	gi|256079620|ref|XP_002576084.1| ring finger protein 11 (sid 1669) (nedd4 ww domain-binding protein 2) [Schistosoma mansoni]gi|353230819|emb|CCD77236.1| putative ring finger protein 11 (sid 1669) (nedd4 ww domain-binding protein 2) [Schistosoma mansoni]
	Treg_016008	88	29	98	61	899	744	1044	931	2.3	3.98e-14	gi|358332056|dbj|GAA50779.1| transient receptor potential cation channel subfamily M member 2, partial [Clonorchis sinensis]
	Treg_008694	3.7	0	6.1	0	28.9	30	32.4	37.9	2.3	0.000527	gi|358254471|dbj|GAA55397.1| beta-1 4-N-acetylgalactosaminyltransferase bre-4 [Clonorchis sinensis]
	Treg_017363	0	3.5	0	0	17.5	30.8	27.4	7.6	2.3	0.00188	gi|256085781|ref|XP_002579091.1| GTPase activating protein [Schistosoma mansoni]gi|360043220|emb|CCD78632.1| putative gtpase activating protein [Schistosoma mansoni]
	Treg_006741	131.9	71.7	69.5	169.2	1298	1596.7	1618	1346.9	2.3	1.03e-21	gi|256080013|ref|XP_002576278.1| metastasis-associated protein 1 (mta1) [Schistosoma mansoni]
	Treg_017202	19	8	14	26	243	300	301	303	2.3	1.17e-15	NO HIT
	Treg_015566	20	0	14.2	20	152.6	235.6	127.5	207.1	2.3	1.87e-06	gi|256070177|ref|XP_002571420.1| hypothetical protein [Schistosoma mansoni]
	Treg_016284	19	21	24	36	282	360	345	306	2.3	2.36e-20	gi|256089271|ref|XP_002580736.1| TATA-box binding protein [Schistosoma mansoni]gi|350646100|emb|CCD59202.1| TATA-box binding protein, putative [Schistosoma mansoni]
	Treg_017564	11	4	1	10	103	111	103	105	2.3	3.07e-08	gi|256073251|ref|XP_002572945.1| hypothetical protein [Schistosoma mansoni]
	Treg_006314	167.2	51.3	117	133.8	1363.5	1667.4	1455.1	1508.5	2.3	3.46e-17	gi|358342463|dbj|GAA49920.1| protocadherin-9 [Clonorchis sinensis]
	Treg_012341	21	5	12	12	138	190	181	173	2.3	6.09e-12	gi|76155784|gb|AAX27060.2| SJCHGC03909 protein [Schistosoma japonicum]
	Treg_011974	6	4	3	4	68	89	66	64	2.3	7.94e-09	gi|256081680|ref|XP_002577096.1| G-protein coupled receptor fragment [Schistosoma mansoni]gi|353232690|emb|CCD80045.1| putative g-protein coupled receptor fragment [Schistosoma mansoni]
	Treg_008573	45.5	43.9	10.9	48.2	487.8	561.9	594.2	455.6	2.3	9.69e-13	gi|256082831|ref|XP_002577656.1| GMP synthetase [Schistosoma mansoni]gi|350644460|emb|CCD60797.1| GMP synthetase (glutamine-hydrolysing) [Schistosoma mansoni]
	Treg_007241	66	50	49	64	715.9	776	886	751.9	2.3	1.12e-26	gi|256075780|ref|XP_002574194.1| hypothetical protein [Schistosoma mansoni]gi|353231820|emb|CCD79175.1| hypothetical protein Smp_137070.1 [Schistosoma mansoni]
	Treg_014824	508.5	468.7	348	650.2	6111.1	6947.9	6807.4	5885.8	2.3	1.53e-21	gi|256086575|ref|XP_002579473.1| hypothetical protein [Schistosoma mansoni]gi|353229675|emb|CCD75846.1| hypothetical protein Smp_083730.1 [Schistosoma mansoni]
	Treg_015264	322	180	235	315	2524	3060.1	3029	2503	2.3	1.69e-29	gi|256070245|ref|XP_002571453.1| 26s proteasome regulatory particle subunit [Schistosoma mansoni]
	Treg_014930	101.9	56.1	79.6	102.7	2431.8	2938.8	2961.8	2312.3	2.3	2.24e-29	gi|256078500|ref|XP_002575533.1| Collagen alpha-1(V) chain precursor [Schistosoma mansoni]
	Treg_008173	208	34.6	225.8	206.2	1824.7	2145.4	2031.2	2183.9	2.3	2.35e-08	gi|256093061|ref|XP_002582194.1| plasma membrane calcium-transporting atpase [Schistosoma mansoni]
	Treg_008579	13	8	12	12	132	170	187	170	2.3	3.25e-15	gi|256087925|ref|XP_002580112.1| pseudouridylate synthase [Schistosoma mansoni]
	Treg_008382	79	40.1	58	74.8	756	970.2	915	830.1	2.3	3.48e-27	gi|350854709|emb|CAZ30871.2| protein kinase [Schistosoma mansoni]
	Treg_011546	15	6	6	3	88	169	99	125	2.3	4.57e-12	gi|353228659|emb|CCD74830.1| putative serine-rich repeat protein 2 [Schistosoma mansoni]
	Treg_019876	0	0	0	0	6	5	8	10	2.3	4.89e-05	gi|405965518|gb|EKC30887.1| hypothetical protein CGI_10028568 [Crassostrea gigas]
	Treg_020557	3	2	5	7	58	86	66	88	2.3	5.65e-07	NO HIT
	Treg_017671	16	15	14	15	207	247	221	207	2.3	1.61e-18	gi|56755739|gb|AAW26048.1| SJCHGC05827 protein [Schistosoma japonicum]
	Treg_008538	6	7	7	11	110	131	109	119	2.3	1.73e-11	gi|29841220|gb|AAP06233.1| hypothetical protein [Schistosoma japonicum]
	Treg_016530	69	27	57	57.3	601.2	818.8	827	687.2	2.3	3.24e-20	gi|256075367|ref|XP_002573991.1| dual specificity protein phosphatase [Schistosoma mansoni]gi|360044804|emb|CCD82352.1| putative dual specificity protein phosphatase [Schistosoma mansoni]
	Treg_006263	153.5	68	219.8	188.8	1746.2	2189.6	1899.3	1990.4	2.3	3.27e-17	gi|350646584|emb|CCD58796.1| fer-1-related [Schistosoma mansoni]
	Treg_010811	19	3	17	15	184	243	176	192	2.3	4.47e-12	gi|256052281|ref|XP_002569703.1| hypothetical protein [Schistosoma mansoni]gi|350645152|emb|CCD60160.1| hypothetical protein Smp_156800 [Schistosoma mansoni]
	Treg_012690	4	4	10	7	88.6	101	83	84	2.3	5.07e-08	gi|256053144|ref|XP_002570065.1| Alstrom syndrome protein [Schistosoma mansoni]
	Treg_018097	4.3	10	4	10	140	136	185.6	83.6	2.3	5.39e-08	NO HIT
	Treg_003010	19.8	9.4	17.3	19.5	223.3	256.7	224.3	239.7	2.3	6.19e-12	gi|226490254|emb|CAX69369.1| Rab-protein 8 [Schistosoma japonicum]
	Treg_007488	151	32	117	84	1245	1597	1334	1354	2.3	1.04e-13	gi|360042892|emb|CCD78302.1| cadherin-related [Schistosoma mansoni]
	Treg_010667	58.4	19.7	20.9	54	507	553	523	508	2.3	1.34e-18	gi|353229123|emb|CCD75294.1| putative solute carrier family 17, member 7 (vesicular glutamate transporter) [Schistosoma mansoni]
	Treg_010002	14	4	11	10	128	196	131	151	2.3	4.34e-14	gi|353231609|emb|CCD78027.1| hypothetical protein Smp_131620 [Schistosoma mansoni]
	Treg_017362	36	11	48	26	410	438	298	371	2.3	4.47e-11	gi|353229069|emb|CCD75240.1| putative homeobox protein meis [Schistosoma mansoni]
	Treg_012190	3	4	0	3.5	51.3	73.5	45.7	46.9	2.3	4.75e-06	gi|256072413|ref|XP_002572530.1| hypothetical protein [Schistosoma mansoni]gi|353233579|emb|CCD80933.1| unnamed protein product [Schistosoma mansoni]
	Treg_018410	10	0	8	6	52	119	81	107	2.3	5.29e-06	NO HIT
	Treg_018119	1	1	1	1	27	41	24	19	2.3	5.49e-05	gi|256079011|ref|XP_002575785.1| nucleoside diphosphate kinase [Schistosoma mansoni]
	Treg_016996	30	15	18	16	319	275	316	301	2.3	6.4e-19	gi|256071112|ref|XP_002571885.1| fatty-acid amide hydrolase [Schistosoma mansoni]
	Treg_017330	57.5	20.2	54	63	589.3	727.4	726.3	627.3	2.3	1.16e-21	gi|256088065|ref|XP_002580180.1| serine/threonine protein kinase [Schistosoma mansoni]
	Treg_010224	44.8	13.4	10.2	21	288.6	302.8	334.4	294	2.3	1.63e-19	gi|256088955|ref|XP_002580586.1| hypothetical protein [Schistosoma mansoni]gi|238666176|emb|CAZ36825.1| hypothetical protein Smp_175390 [Schistosoma mansoni]
	Treg_010759	7	5	3	5	86	99	109	98	2.3	2.04e-08	gi|256081499|ref|XP_002577007.1| radial spokehead-l [Schistosoma mansoni]gi|353229468|emb|CCD75639.1| putative radial spokehead-l [Schistosoma mansoni]
	Treg_011023	24	15	20	18	285	325	341	336	2.3	2.72e-16	gi|256073477|ref|XP_002573057.1| wimple/ift172 [Schistosoma mansoni]
	Treg_002630	37.3	16.4	25.2	30.3	328.7	451.6	372.9	425.7	2.3	3.17e-25	gi|256084570|ref|XP_002578501.1| hypothetical protein [Schistosoma mansoni]gi|353229257|emb|CCD75428.1| hypothetical protein Smp_073280 [Schistosoma mansoni]
	Treg_010576	8	5	5	5	97	109	99	89	2.3	4.22e-12	gi|353233215|emb|CCD80570.1| putative netrin receptor unc5 [Schistosoma mansoni]
	Treg_020780	22.3	5.1	0	10.6	133	110.8	106.1	184	2.3	4.83e-05	gi|256083415|ref|XP_002577940.1| hypothetical protein [Schistosoma mansoni]gi|353231896|emb|CCD79251.1| hypothetical protein Smp_067010.2 [Schistosoma mansoni]
	Treg_018232	6	6	1	4	71	93	105	69	2.3	4.86e-07	gi|226481491|emb|CAX73643.1| 33 kDa inner dynein arm light chain, axonemal (p33) [Schistosoma japonicum]
	Treg_010805	4	5	2	5	55	82	51	44	2.3	5.08e-06	NO HIT
	Treg_015314	246.6	91.9	356.2	230.1	2479.7	2801.9	2257.4	2374.6	2.3	6.2e-12	gi|256076562|ref|XP_002574580.1| hypothetical protein [Schistosoma mansoni]
	Treg_015916	67	32	58	88	843	951	850	834	2.3	7.05e-26	gi|353230045|emb|CCD76216.1| unnamed protein product [Schistosoma mansoni]
	Treg_007497	52	15	32	29	393	449	434	428	2.3	8e-23	gi|256084737|ref|XP_002578583.1| hypothetical protein [Schistosoma mansoni]gi|350646633|emb|CCD58753.1| hypothetical protein Smp_162150 [Schistosoma mansoni]
	Treg_016071	10.5	0	30.2	9	176.8	155.5	218.2	223.9	2.3	0.000127	gi|353230561|emb|CCD76978.1| cdc50-related [Schistosoma mansoni]
	Treg_008724	2	0	1	0	10	13	17	14	2.3	0.000226	NO HIT
	Treg_007228	25.6	6.1	36.6	47.8	301.1	516.3	263.5	479.4	2.3	1.31e-08	gi|256072692|ref|XP_002572668.1| chromodomain helicase DNA binding protein [Schistosoma mansoni]
	Treg_008804	10.8	4	4	13	90.1	153.8	129.9	117.9	2.3	2.21e-15	gi|256077386|ref|XP_002574986.1| hypothetical protein [Schistosoma mansoni]gi|353229589|emb|CCD75760.1| hypothetical protein Smp_141690 [Schistosoma mansoni]
	Treg_007344	154	43	183	144	1419	1941	1391	1417	2.3	2.58e-12	gi|256074864|ref|XP_002573742.1| hypothetical protein [Schistosoma mansoni]
	Treg_011650	1	1	0	2	19	20	32	25	2.3	2.65e-06	NO HIT
	Treg_006501	29	9	18	23	266	315	268	284	2.3	3.91e-20	gi|353232944|emb|CCD80299.1| putative rgs-gaip interacting protein gipc [Schistosoma mansoni]
	Treg_007803	70	63	58	94	742	941	951	870	2.3	6.26e-28	gi|353231131|emb|CCD77549.1| putative chromatin regulatory protein sir2 [Schistosoma mansoni]
	Treg_019448	6	5	5	4	67	72	74	77	2.3	6.82e-07	gi|256085033|ref|XP_002578729.1| hypothetical protein [Schistosoma mansoni]gi|350645847|emb|CCD59451.1| hypothetical protein Smp_162860 [Schistosoma mansoni]
	Treg_008040	0	0	6.8	7.6	57.8	62.2	54.5	61.3	2.2	0.000128	NO HIT
	Treg_014263	3	0	1	4	27	31	33	28	2.2	0.000194	gi|353230005|emb|CCD76176.1| putative rootletin (Ciliary rootlet coiled-coil protein), partial [Schistosoma mansoni]
	Treg_011852	6	5	5	7	72	84	93	78	2.2	1.61e-07	gi|256079513|ref|XP_002576031.1| hypothetical protein [Schistosoma mansoni]gi|360044578|emb|CCD82126.1| hypothetical protein Smp_047090 [Schistosoma mansoni]
	Treg_009709	150	117	79	178	1307	1603	2060	1252	2.2	1.79e-20	gi|171473974|gb|ACB47095.1| SJCHGC01950 protein [Schistosoma japonicum]gi|226469826|emb|CAX70194.1| Dynein light chain LC6, flagellar outer arm [Schistosoma japonicum]gi|226487620|emb|CAX74680.1| Dynein light chain LC6, flagellar outer arm [Schistosoma japonicum]gi|226487622|emb|CAX74681.1| Dynein light chain LC6, flagellar outer arm [Schistosoma japonicum]
	Treg_012029	5	1	6	10	80	98	105	86	2.2	1.84e-09	gi|256075425|ref|XP_002574020.1| hypothetical protein [Schistosoma mansoni]gi|353229353|emb|CCD75524.1| hypothetical protein Smp_136170 [Schistosoma mansoni]
	Treg_011289	10	3	32	14	195	269	154	208	2.2	3.65e-06	gi|353233564|emb|CCD80918.1| putative ras GTP exchange factor [Schistosoma mansoni]
	Treg_002868	16	13	14	17	182	180	216	210	2.2	3.9e-12	NO HIT
	Treg_011402	7	4	7	10	73	108	84	96	2.2	3.93e-08	gi|256073589|ref|XP_002573112.1| hypothetical protein [Schistosoma mansoni]gi|353232478|emb|CCD79833.1| putative wd-repeat protein [Schistosoma mansoni]
	Treg_011033	17	4	6	6	67	108	144	116	2.2	6.44e-07	gi|256078804|ref|XP_002575684.1| Progesterone-induced-blocking factor [Schistosoma mansoni]gi|360044189|emb|CCD81736.1| putative progesterone-induced-blocking factor [Schistosoma mansoni]
	Treg_014916	22	18	16	34	237	329	310	251	2.2	6.59e-17	gi|256071081|ref|XP_002571870.1| mitochondrial 2-oxoglutarate/malate carrier protein [Schistosoma mansoni]gi|353228569|emb|CCD74740.1| putative mitochondrial 2-oxoglutarate/malate carrier protein [Schistosoma mansoni]
	Treg_020253	26.6	0	40.9	21	338.7	406.5	363.1	328.3	2.2	6.98e-06	gi|358337844|dbj|GAA56181.1| phosphoglucomutase-1 [Clonorchis sinensis]
	Treg_016925	1	0	1	0	3	21	21	17	2.2	0.00026	NO HIT
	Treg_012299	0	0	1	1	12	5	7	5	2.2	0.00074	gi|226482482|emb|CAX73840.1| hypothetical protein [Schistosoma japonicum]
	Treg_020276	0	0	12.5	0	43.7	68.7	73.6	71.9	2.2	0.000855	NO HIT
	Treg_015597	1.3	2.4	1.3	1.2	31.2	31.4	18.2	34.3	2.2	0.00113	NO HIT
	Treg_010186	2	8	6	5	43	75	136	79	2.2	1.38e-05	gi|226467518|emb|CAX69635.1| putative catechol-O-methyltransferase domain containing 1 [Schistosoma japonicum]
	Treg_008140	250	150	205	274	2452	2977	2790	2592	2.2	1.55e-29	gi|315133297|emb|CBY83831.1| beta integrin receptor 1 [Schistosoma mansoni]
	Treg_015401	158	55	140	160	1726	2287	1922	2047	2.2	1.75e-20	gi|56757698|gb|AAW26990.1| SJCHGC05537 protein [Schistosoma japonicum]
	Treg_008123	93.2	21.4	70.7	109.2	1005.2	1134.6	977.3	1023.8	2.2	2.18e-15	gi|256052236|ref|XP_002569681.1| hypothetical protein [Schistosoma mansoni]gi|350645616|emb|CCD59741.1| hypothetical protein Smp_063030 [Schistosoma mansoni]
	Treg_017756	8	0	5	3	60	76	50	65	2.2	3.31e-07	gi|556516123|emb|CDJ19360.1| Leucine rich repeat domain containing protein [Echinococcus granulosus]
	Treg_018114	4	0	7	3	48	60	65	64	2.2	3.72e-07	gi|353229064|emb|CCD75235.1| putative one cut domain family member [Schistosoma mansoni]
	Treg_010525	41.7	27	52.7	39.8	532.8	643.2	500.2	580	2.2	6.77e-22	gi|256079434|ref|XP_002575992.1| formin binding protein and related proteins [Schistosoma mansoni]
	Treg_008250	11	5	7	11	114	117	112	114	2.2	6.84e-10	gi|358333087|dbj|GAA51667.1| amiloride-sensitive cation channel 4-A [Clonorchis sinensis]
	Treg_012884	1	0	1	0	12	14	15	11	2.2	0.00205	gi|256072312|ref|XP_002572480.1| hypothetical protein [Schistosoma mansoni]
	Treg_008491	262	119	200.8	259	2590	2973.4	2772	2660	2.2	1.41e-21	gi|256083681|ref|XP_002578069.1| DEAD box ATP-dependent RNA helicase [Schistosoma mansoni]gi|353230792|emb|CCD77209.1| putative dead box ATP-dependent RNA helicase [Schistosoma mansoni]
	Treg_017915	40	14	33	45	359	509	426	453	2.2	1.73e-15	gi|350645243|emb|CCD60072.1| WD-repeat protein, putative [Schistosoma mansoni]
	Treg_006227	134	174	106	174	1953	2251	2360	1979	2.2	3.63e-20	gi|256080704|ref|XP_002576618.1| aldo-keto reductase [Schistosoma mansoni]gi|350645579|emb|CCD59704.1| aldo-keto reductase, putative [Schistosoma mansoni]
	Treg_009088	80.9	41.9	44.3	78.3	696.4	763.7	753.9	772.3	2.2	3.81e-25	gi|256074182|ref|XP_002573405.1| serine/threonine protein kinase [Schistosoma mansoni]
	Treg_011844	5	1	1	6	40	54	42	33	2.2	3.88e-05	gi|353230498|emb|CCD76669.1| mab-21-like [Schistosoma mansoni]
	Treg_011997	32	14	22	28	286	434	331	298	2.2	3.94e-26	gi|256085001|ref|XP_002578713.1| hypothetical protein [Schistosoma mansoni]gi|350645864|emb|CCD59468.1| hypothetical protein Smp_075330 [Schistosoma mansoni]
	Treg_020840	14.6	2.9	2.6	4.5	73	110.3	110.9	90.1	2.2	4.21e-08	NO HIT
	Treg_004170	77.7	11.2	58.5	39.8	513.3	710.3	553	684.4	2.2	5.48e-12	gi|256073624|ref|XP_002573129.1| solute carrier family 1 (glial high affinity glutamate transporter [Schistosoma mansoni]
	Treg_003932	19.7	25.6	18.3	22.9	291	352.3	353.6	307.5	2.2	5.61e-20	NO HIT
	Treg_007363	44	3.3	73	63.1	574	734	466	632	2.2	6.7e-07	gi|353233194|emb|CCD80549.1| putative camp-specific 3,5-cyclic phosphodiesterase [Schistosoma mansoni]
	Treg_008936	26	7	46	19	277	333	292	297	2.2	8.45e-09	gi|256085054|ref|XP_002578739.1| beige/beach protein-related [Schistosoma mansoni]
	Treg_009000	32	6	21	21	247	320	262	256	2.2	1.36e-16	gi|256073002|ref|XP_002572822.1| hypothetical protein [Schistosoma mansoni]
	Treg_000889	82.9	117.3	94.7	140.3	1655	1620.4	2099.8	1493.9	2.2	1.7e-20	gi|226480666|emb|CAX73430.1| Putative eukaryotic translation initiation factor 3 subunit [Schistosoma japonicum]
	Treg_016220	124	38	215	150	1397	1737	1361	1539	2.2	1.78e-09	gi|256082395|ref|XP_002577442.1| hypothetical protein [Schistosoma mansoni]gi|350646715|emb|CCD58629.1| hypothetical protein Smp_061680 [Schistosoma mansoni]
	Treg_014760	15	12	13	19.8	207.3	260.1	227.2	211.7	2.2	1.99e-21	gi|358333784|dbj|GAA31138.2| histone-lysine N-methyltransferase SETD1B [Clonorchis sinensis]
	Treg_009723	25.8	10.8	30.7	24.2	182.2	307.4	317.2	293	2.2	2.1e-12	gi|256087427|ref|XP_002579871.1| hypothetical protein [Schistosoma mansoni]
	Treg_015095	342.4	44.6	441.9	378.9	3551.7	4214.9	3116.9	3581.1	2.2	2.39e-06	gi|358340977|dbj|GAA48760.1| dynein heavy chain 1 cytosolic [Clonorchis sinensis]
	Treg_000634	34.1	26.2	38.1	43.8	413.9	511.2	461	488.7	2.2	2.87e-19	gi|226479908|emb|CAX73250.1| Inner nuclear membrane protein Man1 (LEM domain-containing protein 3) [Schistosoma japonicum]
	Treg_012692	3	1	2	1	27	52	22	21	2.2	3.21e-07	gi|256087174|ref|XP_002579750.1| homeobox protein six-related [Schistosoma mansoni]
	Treg_009570	5.3	0	8.2	8	71	115.2	88.3	115.7	2.2	4.57e-06	gi|256074341|ref|XP_002573484.1| dishevelled [Schistosoma mansoni]gi|353228900|emb|CCD75071.1| putative dishevelled [Schistosoma mansoni]
	Treg_017566	8.8	11.7	5.1	6.3	96.9	201.5	133.3	132	2.2	8.17e-16	gi|358254838|dbj|GAA56459.1| uncharacterized MFS-type transporter C19orf28 homolog [Clonorchis sinensis]1.000000e-179
	Treg_011724	29	18	14	27	279	347	310	283	2.2	8.7e-28	gi|256084906|ref|XP_002578666.1| hypothetical protein [Schistosoma mansoni]gi|360042879|emb|CCD78289.1| hypothetical protein Smp_074900 [Schistosoma mansoni]
	Treg_010798	24	5	21	23	232	317	219	262	2.2	9.38e-15	gi|360044969|emb|CCD82517.1| putative map kinase kinase protein DdMEK1 [Schistosoma mansoni]
	Treg_011932	10.8	4	3.7	10	99.2	123.8	110.8	115.8	2.2	1.76e-12	gi|527253085|ref|XP_005144836.1| PREDICTED: calpain-5 [Melopsittacus undulatus]
	Treg_002641	66	42	48	77	592	726	702	665	2.2	2.2e-27	gi|256088674|ref|XP_002580452.1| hypothetical protein [Schistosoma mansoni]
	Treg_009998	24	8	20	20	270	288	216	220	2.2	4.83e-16	gi|256081576|ref|XP_002577045.1| hyperpolarization activated cyclic nucleotide-gated potassium channel [Schistosoma mansoni]gi|353233630|emb|CCD80984.1| putative potassium/sodium hyperpolarization-activated cyclic nucleotide-gated channel [Schistosoma mansoni]
	Treg_009054	8.6	0	12	8.3	147.1	81.6	101.4	76.7	2.2	4.88e-05	gi|256079458|ref|XP_002576004.1| m-phase inducer phosphatase(cdc25) [Schistosoma mansoni]
	Treg_007092	10.2	0	8.6	10.3	156.7	147.2	115.1	86.1	2.2	5.99e-06	gi|256085260|ref|XP_002578840.1| protein kinase [Schistosoma mansoni]
	Treg_011395	12	4	1	7	80	74	79	69	2.2	6.52e-06	gi|226488821|emb|CAX74760.1| Sphingosine kinase 2 [Schistosoma japonicum]
	Treg_016984	63.4	4.2	91.7	77.7	674.9	999	695.2	842.1	2.2	1.23e-06	gi|256070172|ref|XP_002571418.1| hypothetical protein [Schistosoma mansoni]gi|238652648|emb|CAZ39103.1| hypothetical protein Smp_194630 [Schistosoma mansoni]
	Treg_008889	155	81	139	178	1315	1713	1503	1567	2.2	1.38e-25	gi|226487498|emb|CAX74619.1| hypothetical protein [Schistosoma japonicum]
	Treg_007709	98.5	47	104	78.2	2147.2	2754.5	2497.5	2307.3	2.2	1.99e-23	gi|353228658|emb|CCD74829.1| putative collagen alpha-1(V) chain precursor [Schistosoma mansoni]
	Treg_008662	79	25	49	75	677	778	722	721	2.2	2.17e-17	gi|256075776|ref|XP_002574192.1| SET domain protein [Schistosoma mansoni]
	Treg_008284	122	58	118	142	1219	1480	1282	1305	2.2	2.27e-20	gi|256084161|ref|XP_002578300.1| serine/threonine protein kinase [Schistosoma mansoni]gi|353229884|emb|CCD76055.1| serine/threonine kinase [Schistosoma mansoni]
	Treg_015473	58.3	28.8	38.5	59.2	591.7	715.7	595	581.6	2.2	3.97e-28	gi|256073624|ref|XP_002573129.1| solute carrier family 1 (glial high affinity glutamate transporter [Schistosoma mansoni]
	Treg_010620	51	15	67	51	471	614	462	586	2.2	4.63e-12	gi|350646626|emb|CCD58746.1| dock-9, putative [Schistosoma mansoni]
	Treg_016613	92.7	5.7	17.7	62.9	513.7	561.7	500.9	547.9	2.2	4.91e-07	gi|257206504|emb|CAX82880.1| endothelin converting enzyme 2 [Schistosoma japonicum]
	Treg_006725	7.9	6.2	6.3	4.7	89.1	91.2	106.8	73.8	2.2	6.98e-07	NO HIT
	Treg_011196	11	4	9	6	95	124	96	119	2.2	7.35e-10	gi|256073237|ref|XP_002572938.1| hypothetical protein [Schistosoma mansoni]
	Treg_004522	30.3	12.6	27.2	19.2	324.7	326.7	318.7	378.4	2.2	7.75e-14	gi|256073122|ref|XP_002572881.1| ankyrin repeat domain [Schistosoma mansoni]
	Treg_011545	1	0	2	1	16	30	20	35	2.2	9.72e-06	NO HIT
	Treg_012168	1	0	0	1	20	16	6	5	2.2	0.000731	NO HIT
	Treg_017483	6	3	5	10	72	112	92	90	2.2	1.17e-09	gi|226469834|emb|CAX70198.1| Tektin-4 [Schistosoma japonicum]
	Treg_007980	28	30	28	39	405	487	554	452	2.2	2.04e-20	gi|226469258|emb|CAX70108.1| solute carrier family 2 [Schistosoma japonicum]
	Treg_016761	35	14	23	26	253	398	377	304	2.2	2.32e-24	gi|358333917|dbj|GAA52373.1| ATP-binding cassette subfamily D (ALD) member 4 [Clonorchis sinensis]
	Treg_011103	63	9	50	31	487	598	414	452	2.2	2.43e-10	gi|256072558|ref|XP_002572602.1| cadherin [Schistosoma mansoni]gi|353231427|emb|CCD77845.1| putative cadherin [Schistosoma mansoni]
	Treg_011869	4	2	3	2	27	49	41	52	2.2	2.46e-09	gi|358333244|dbj|GAA51793.1| coiled-coil domain-containing protein 147 [Clonorchis sinensis]
	Treg_007922	108	117	126	143	1661	2026	2028	1682	2.2	4.95e-27	gi|256072094|ref|XP_002572372.1| ribonucleoside-diphosphate reductase alpha subunit [Schistosoma mansoni]gi|353231859|emb|CCD79214.1| putative ribonucleoside-diphosphate reductase, alpha subunit [Schistosoma mansoni]
	Treg_012364	4	0	1	4	32	30	33	38	2.2	2.31e-05	gi|256072276|ref|XP_002572462.1| myosin heavy chain [Schistosoma mansoni]
	Treg_008944	25	27	21	43	308	387	377	319	2.2	2.45e-18	gi|358342643|dbj|GAA37244.2| methylglutaconyl-CoA hydratase [Clonorchis sinensis]
	Treg_017360	5.5	0	7	5	55.4	62.6	66.2	67.8	2.2	3.26e-06	gi|353231400|emb|CCD77818.1| putative serine-rich repeat protein [Schistosoma mansoni]
	Treg_015563	11	4	18	21	144	210	192	192	2.2	3.27e-11	gi|350646579|emb|CCD58791.1| core 1 udp-galactose:n-acetylgalactosamine-alpha-r beta 1,3-galactosyltransferase, putative [Schistosoma mansoni]
	Treg_001556	12.3	7.5	5.3	18.6	134.5	176.1	205.6	141.5	2.2	3.49e-10	gi|256083906|ref|XP_002578176.1| hypothetical protein [Schistosoma mansoni]
	Treg_007224	27	10.5	31.8	43.5	278	505.2	354.2	473.1	2.2	3.97e-13	gi|353229566|emb|CCD75737.1| hypothetical protein Smp_142650.2 [Schistosoma mansoni]
	Treg_008990	29	24	17	21	297	345	334	279	2.2	3.97e-24	gi|256072853|ref|XP_002572748.1| hypothetical protein [Schistosoma mansoni]gi|353229114|emb|CCD75285.1| hypothetical protein Smp_129010 [Schistosoma mansoni]
	Treg_014790	1	2	4	2	43	56	26	27	2.2	4.02e-07	NO HIT
	Treg_019457	0	0	0	0	7	14	17	6	2.2	4.54e-05	NO HIT
	Treg_007982	116	127	89	148	1306	1506	1601	1312	2.2	8.05e-23	gi|256074840|ref|XP_002573730.1| aldehyde dehydrogenase [Schistosoma mansoni]gi|353233703|emb|CCD81057.1| putative aldehyde dehydrogenase [Schistosoma mansoni]
	Treg_003935	37.9	17	23.8	34.3	265.5	404.2	349.3	299.4	2.2	8.44e-19	gi|256080389|ref|XP_002576464.1| alzheimer's disease beta-amyloid related [Schistosoma mansoni]
	Treg_015763	1	1	4.1	2	40	47.4	47.7	51.5	2.2	1.16e-06	NO HIT
	Treg_007614	11	11.5	17.1	20.4	214.3	251.8	305.2	218.4	2.2	1.47e-12	gi|226488793|emb|CAX74746.1| cytochrome c oxidase subunit XV assembly protein [Schistosoma japonicum]
	Treg_006793	214.6	59	260.4	219.5	1881.2	2474.2	1846.8	2398.2	2.2	1.5e-09	gi|256086779|ref|XP_002579566.1| hypothetical protein [Schistosoma mansoni]gi|238665020|emb|CAZ35805.1| hypothetical protein Smp_168040 [Schistosoma mansoni]
	Treg_020647	22.6	12.2	68.8	33.5	624.3	580.2	462.6	450.1	2.2	1.7e-09	gi|256083815|ref|XP_002578132.1| peptidyl-prolyl cis-trans isomerase G ppig [Schistosoma mansoni]
	Treg_017750	5	0	6	2	43	65	47	54	2.2	2.21e-06	gi|556518587|emb|CDJ21853.1| coiled coil domain containing protein 135 [Echinococcus granulosus]
	Treg_012610	29	2	11	9	138	226	143	169	2.2	2.51e-07	gi|256080204|ref|XP_002576372.1| hypothetical protein [Schistosoma mansoni]
	Treg_010526	12.3	6.1	7.3	6.2	100.3	131.8	125.8	96	2.2	4.14e-09	gi|353231250|emb|CCD77668.1| formin binding protein and related proteins [Schistosoma mansoni]
	Treg_009807	12	3	9	14	151	157	116	136	2.2	5.31e-14	gi|358341521|dbj|GAA49177.1| MAP/microtubule affinity-regulating kinase 4 [Clonorchis sinensis]
	Treg_007724	47	33	47	52	458	706	594	520	2.2	6e-28	gi|56758898|gb|AAW27589.1| SJCHGC01135 protein [Schistosoma japonicum]
	Treg_007075	98.4	46.7	77.7	83.6	976.4	1049.9	1205	855.1	2.2	7.29e-25	NO HIT
	Treg_016676	48	30	59	52	458	658	539	551	2.2	7.45e-20	gi|350645873|emb|CCD59418.1| serine esterase, putative [Schistosoma mansoni]
	Treg_010689	17	1	22	20	169	224	215	276	2.2	7.96e-06	gi|512914229|ref|XP_004928090.1| PREDICTED: craniofacial development protein 2-like [Bombyx mori]
	Treg_006458	8.2	9.9	7.4	12.7	80.7	104.3	160.7	110.4	2.2	1.02e-07	gi|226480582|emb|CAX73388.1| Mortality factor 4-like protein 1 [Schistosoma japonicum]
	Treg_015541	123.4	54	69.7	121.2	788.1	1112.1	1128.4	1009.3	2.2	1.03e-20	gi|256085056|ref|XP_002578740.1| amine oxidase [Schistosoma mansoni]gi|360045470|emb|CCD83018.1| putative amine oxidase [Schistosoma mansoni]
	Treg_016706	123	45	88	116	1025	1185	1221	1139	2.2	1.2e-18	gi|256087873|ref|XP_002580087.1| structural maintenance of chromosomes smc2 [Schistosoma mansoni]
	Treg_006849	68	20	48	72	601	750	599	649	2.2	2.2e-18	gi|56758248|gb|AAW27264.1| SJCHGC08940 protein [Schistosoma japonicum]
	Treg_007977	121.6	33.8	94.6	137.9	973.4	1146.4	1065.6	1091.5	2.2	2.35e-13	gi|256079075|ref|XP_002575816.1| dynamin [Schistosoma mansoni]
	Treg_012360	2	2	0	4	36	42	29	44	2.2	3.66e-05	gi|358339187|dbj|GAA47299.1| cat eye syndrome critical region protein 5 [Clonorchis sinensis]
	Treg_006153	9.4	0	28	26.3	146.3	222.2	222.3	193.8	2.2	4.01e-05	gi|358334243|dbj|GAA52674.1| hypothetical protein CLF_108599, partial [Clonorchis sinensis]
	Treg_011174	43	15	34	26	364	378	335	381	2.2	5.4e-17	gi|256072915|ref|XP_002572779.1| dual specificity kinase [Schistosoma mansoni]gi|360043059|emb|CCD78471.1| dual specificity kinase [Schistosoma mansoni]
	Treg_018440	7	3	11	7	99	116	91	91	2.2	6.82e-09	gi|110348935|gb|ABG73039.1| signaling protein wnt10a [Schistosoma japonicum]
	Treg_009401	11	5	5	12	97	126	125	107	2.2	6.93e-11	gi|56754275|gb|AAW25325.1| SJCHGC04020 protein [Schistosoma japonicum]
	Treg_008088	103	28.5	107.9	98.6	882.3	1098.4	1022.3	1163.7	2.2	7.48e-12	gi|358337860|dbj|GAA30926.2| kinesin family member 4/7/21/27, partial [Clonorchis sinensis]
	Treg_017700	21	11	27	21	271	354	194	273	2.2	8.93e-18	gi|353230081|emb|CCD76252.1| hypothetical protein Smp_148740 [Schistosoma mansoni]
	Treg_007205	22.7	9	40.6	0	186.1	395.6	221.6	236.3	2.1	0.000554	gi|256083916|ref|XP_002578181.1| strawberry notch-related [Schistosoma mansoni]
	Treg_009478	6.6	0	0	0	14.6	24.3	24.6	35.5	2.1	0.00435	gi|256090743|ref|XP_002581341.1| hypothetical protein [Schistosoma mansoni]gi|350646115|emb|CCD59217.1| hypothetical protein Smp_105680.2 [Schistosoma mansoni]
	Treg_016198	64	20	51	59	597	722.1	528.1	631.1	2.1	1.98e-14	gi|256072104|ref|XP_002572377.1| synapsin [Schistosoma mansoni]gi|353231864|emb|CCD79219.1| putative synapsin [Schistosoma mansoni]
	Treg_008786	44	16	36	43	387	524	345	414	2.1	2.22e-21	gi|256086164|ref|XP_002579274.1| hypothetical protein [Schistosoma mansoni]gi|353231366|emb|CCD77784.1| hypothetical protein Smp_166300 [Schistosoma mansoni]
	Treg_014999	90.7	35.1	106.5	116.7	923.3	1178.8	951.8	1099	2.1	2.52e-16	gi|555932127|emb|CDJ09246.1| Ca2+ transporting ATPase plasma membrane [Hymenolepis microstoma]
	Treg_009830	56	20	29	46	460	534	448	469	2.1	2.54e-20	gi|256080801|ref|XP_002576665.1| synaptotagmin [Schistosoma mansoni]gi|350644978|emb|CCD60305.1| synaptotagmin, putative [Schistosoma mansoni]
	Treg_007032	71.3	21.4	99	97.8	838.8	1021.1	860.9	1006.8	2.1	2.99e-10	gi|360042974|emb|CCD78385.1| carbamoyl-phosphate synthetase (glutamine-hydrolysing) [Schistosoma mansoni]
	Treg_016856	13	7	8	9	88	146	110	126	2.1	3.11e-08	gi|256092453|ref|XP_002581949.1| hypothetical protein [Schistosoma mansoni]
	Treg_004876	4.5	6.6	7.7	8.6	90.6	124.6	115.8	87.7	2.1	6.9e-17	NO HIT
	Treg_019336	0	0	0	0	5	11	18	9	2.1	7.24e-05	NO HIT
	Treg_017641	51	26	23	48	344	477	443	430	2.1	1e-18	gi|256084385|ref|XP_002578410.1| syndecan [Schistosoma mansoni]gi|353230112|emb|CCD76283.1| putative syndecan [Schistosoma mansoni]
	Treg_008047	12.3	10.6	21.9	35	206.1	306.1	284.1	152.5	2.1	3.3e-09	gi|256083415|ref|XP_002577940.1| hypothetical protein [Schistosoma mansoni]gi|353231896|emb|CCD79251.1| hypothetical protein Smp_067010.2 [Schistosoma mansoni]
	Treg_007482	367.3	319.2	243.6	386.8	3397	4023.6	4032.1	3302.8	2.1	4.17e-25	gi|256078753|ref|XP_002575659.1| SmIrV1 protein [Schistosoma mansoni]gi|348677|gb|AAA02575.1| SmIrV1 protein [Schistosoma mansoni]gi|353232018|emb|CCD79373.1| putative smirv1 protein [Schistosoma mansoni]
	Treg_009071	32	11	33	36	378	462	360	375	2.1	4.25e-15	gi|256078441|ref|XP_002575504.1| hypothetical protein [Schistosoma mansoni]gi|350645939|emb|CCD59404.1| hypothetical protein Smp_144780 [Schistosoma mansoni]
	Treg_005251	4	4	2.8	5	41	58	72	48	2.1	4.86e-11	gi|353229718|emb|CCD75889.1| hypothetical protein Smp_125250 [Schistosoma mansoni]
	Treg_020766	1.3	3.1	2.3	1.6	58.9	49.2	58.2	59.4	2.1	4.87e-07	NO HIT
	Treg_020137	0	0	0	0	4	11	10	11	2.1	5.49e-05	NO HIT
	Treg_007742	48	19	40	46	484	636	638	530	2.1	5.86e-19	gi|256073028|ref|XP_002572835.1| hypothetical protein [Schistosoma mansoni]
	Treg_006400	49	25	47	57	465	666	531	552	2.1	6.01e-18	gi|256075839|ref|XP_002574223.1| hypothetical protein [Schistosoma mansoni]
	Treg_020890	42	22	45	41	462	528	439	470	2.1	6.33e-16	gi|256082436|ref|XP_002577462.1| hypothetical protein [Schistosoma mansoni]
	Treg_010335	25	6	10	9	133	208	154	171	2.1	1.98e-15	gi|256066465|ref|XP_002570526.1| membrane associated guanylate kinase inverted related [Schistosoma mansoni]gi|353229297|emb|CCD75468.1| membrane associated guanylate kinase inverted related [Schistosoma mansoni]
	Treg_006784	103	49	86	76	737	951	833	864	2.1	3.69e-20	gi|353233593|emb|CCD80947.1| serine/threonine kinase [Schistosoma mansoni]
	Treg_006375	61	30	35	67	477.8	639.8	615	610.8	2.1	6.77e-24	gi|256079163|ref|XP_002575859.1| zinc finger protein [Schistosoma mansoni]gi|350645715|emb|CCD59690.1| zinc finger protein, putative [Schistosoma mansoni]
	Treg_008318	88	57	64	79	805	990	949	998	2.1	8.7e-28	gi|256072867|ref|XP_002572755.1| rap1 and [Schistosoma mansoni]
	Treg_007593	7.3	12.7	9.5	8.4	137.3	170.1	110.1	86.1	2.1	8.84e-07	gi|405970745|gb|EKC35621.1| Cell cycle-related kinase [Crassostrea gigas]
	Treg_010044	115.9	39.5	141	129.2	1147	1569	1051.7	1417.6	2.1	1.06e-11	gi|353230475|emb|CCD76646.1| hypothetical protein Smp_001180 [Schistosoma mansoni]
	Treg_017051	48.5	12.5	53.2	39.2	356.4	648.5	322.9	436	2.1	1.94e-09	gi|353232846|emb|CCD80202.1| hypothetical protein Smp_164630 [Schistosoma mansoni]
	Treg_001575	90	36	61	86	696	965	847	855	2.1	2.85e-24	gi|363412348|gb|AEW22968.1| alpha 1,6 fucosyltransferase H [Schistosoma mansoni]
	Treg_010880	35	10	22	25	241	275	273	285	2.1	3.48e-16	gi|256086261|ref|XP_002579320.1| hypothetical protein [Schistosoma mansoni]gi|353233225|emb|CCD80580.1| hypothetical protein Smp_082300 [Schistosoma mansoni]
	Treg_010947	17	1	14	11	119	171	105	143	2.1	8.91e-06	gi|358254534|dbj|GAA55729.1| potassium voltage-gated channel subfamily H member 5, partial [Clonorchis sinensis]
	Treg_001563	16.5	21.6	15.8	18.7	185	272.4	274.1	202.1	2.1	9.33e-14	gi|68480044|gb|AAY97892.1| unknown [Schistosoma japonicum]
	Treg_015300	7	25.1	0	16.4	233.3	149.4	249.8	105.9	2.1	0.000325	gi|256056754|ref|XP_002570233.1| P30 dbc protein [Schistosoma mansoni]gi|360044513|emb|CCD82061.1| putative p30 dbc protein [Schistosoma mansoni]
	Treg_004980	0	0.7	3.7	0	16.1	23.1	19.8	8	2.1	0.00675	gi|256086471|ref|XP_002579422.1| methionyl-tRNA formyltransferase [Schistosoma mansoni]gi|350645769|emb|CCD59531.1| methionyl-tRNA formyltransferase, putative [Schistosoma mansoni]
	Treg_008450	114	26	127	106	1167	1432	1068	1268	2.1	1.09e-13	gi|353231494|emb|CCD77912.1| hypothetical protein Smp_039340 [Schistosoma mansoni]
	Treg_006937	153.5	16.3	203.6	149.6	1693	2247.8	1501	2014.8	2.1	1.24e-06	gi|256082673|ref|XP_002577578.1| hypothetical protein [Schistosoma mansoni]gi|353233329|emb|CCD80684.1| hypothetical protein Smp_156170 [Schistosoma mansoni]
	Treg_017225	9	2	6	9	81	120	80	94	2.1	1.57e-13	gi|256083135|ref|XP_002577805.1| hypothetical protein [Schistosoma mansoni]
	Treg_005874	30.8	2.6	36.3	26.8	220.8	422.4	255.7	341.2	2.1	2.05e-07	gi|256052236|ref|XP_002569681.1| hypothetical protein [Schistosoma mansoni]gi|350645616|emb|CCD59741.1| hypothetical protein Smp_063030 [Schistosoma mansoni]
	Treg_008758	102	70	77	106	961	1097	1094	1107	2.1	2.29e-26	gi|358335844|dbj|GAA54448.1| MAD mothers against decapentaplegic interacting protein [Clonorchis sinensis]
	Treg_012280	5	2	1	7	28	67	67	54	2.1	2.38e-07	gi|256081155|ref|XP_002576838.1| Microtubule-associated protein 9 (Aster-associated protein) [Schistosoma mansoni]gi|353232499|emb|CCD79854.1| putative microtubule-associated protein 9 (Aster-associated protein) [Schistosoma mansoni]
	Treg_006626	621	813	516	787	12757	14731	16784	11178	2.1	3.39e-23	gi|395844458|ref|XP_003794978.1| PREDICTED: sodium-dependent phosphate transport protein 2C [Otolemur garnettii]
	Treg_011145	11	6	13	13	123	175	141	134	2.1	3.51e-12	gi|350645828|emb|CCD59590.1| solute carrier family 33 (acetyl-CoA transporter, putative [Schistosoma mansoni]
	Treg_008212	92	19	43	59	558	705	579	710	2.1	5.56e-13	gi|256078322|ref|XP_002575445.1| apobec-1 complementation factor-related [Schistosoma mansoni]gi|350644243|emb|CCD61005.1| apobec-1 complementation factor-related [Schistosoma mansoni]
	Treg_010296	64	15	56	61	459	647	539	526	2.1	7.27e-13	gi|360044985|emb|CCD82533.1| hypothetical protein Smp_135420 [Schistosoma mansoni]
	Treg_018009	11	7	7	9	102.9	143.7	138.3	141.7	2.1	9.32e-14	gi|256082813|ref|XP_002577647.1| Centrosomal protein of 63 kDa (Cep63 protein) [Schistosoma mansoni]gi|353231109|emb|CCD77527.1| putative centrosomal protein of 63 kDa (Cep63 protein) [Schistosoma mansoni]
	Treg_008245	39.6	25.1	0	45.2	213.8	445.4	349.6	406.1	2.1	0.000244	gi|256078733|ref|XP_002575649.1| hypothetical protein [Schistosoma mansoni]gi|353232007|emb|CCD79362.1| hypothetical protein Smp_145440 [Schistosoma mansoni]
	Treg_009547	2.2	3.8	2.4	5.9	40.6	44.8	58.9	64.4	2.1	2.12e-06	gi|256075492|ref|XP_002574053.1| hypothetical protein [Schistosoma mansoni]
	Treg_016913	100	21	96	111	810	1112	779	931	2.1	2.85e-10	gi|268688077|emb|CBH50761.1| abl kinase 1 [Schistosoma mansoni]
	Treg_004672	11.2	19.9	2	9.3	101.5	167	244.6	84	2.1	2.94e-05	gi|256078977|ref|XP_002575768.1| hypothetical protein [Schistosoma mansoni]
	Treg_016302	39	8	26	9	217	296	251	214	2.1	4.07e-09	gi|256085339|ref|XP_002578879.1| C-terminal pdz ligand of neuronal nitric oxide synthase protein [Schistosoma mansoni]gi|350645453|emb|CCD59805.1| C-terminal pdz ligand of neuronal nitric oxide synthase protein, putative [Schistosoma mansoni]
	Treg_006706	130	69	180	140	1463	1750	1511	1413	2.1	4.18e-15	gi|353230600|emb|CCD77017.1| putative gyf domain [Schistosoma mansoni]
	Treg_020718	1.3	1	1.2	1.1	37.5	36.4	19.1	27.8	2.1	0.000143	gi|353233176|emb|CCD80531.1| putative zinc finger protein [Schistosoma mansoni]
	Treg_006628	3.5	1.1	5.6	4.4	29.9	58.2	33.2	47.7	2.1	0.00019	gi|76153150|gb|AAX24809.2| SJCHGC05211 protein [Schistosoma japonicum]
	Treg_017944	5	3	8	8	60	104	86	85	2.1	1.74e-08	gi|358331744|dbj|GAA50511.1| hypothetical protein CLF_104668 [Clonorchis sinensis]
	Treg_011100	10	6	5	6	69	109	89	70	2.1	2.55e-06	NO HIT
	Treg_007912	71.2	20.9	50.8	70.2	484.4	637.2	607.5	608.7	2.1	3.46e-16	gi|256081183|ref|XP_002576852.1| protein phosphatase pp2a regulatory subunit B [Schistosoma mansoni]gi|353232511|emb|CCD79866.1| putative protein phosphatase pp2a regulatory subunit B [Schistosoma mansoni]
	Treg_009994	29.3	12.4	45.7	59.1	372	549.7	473.4	406.5	2.1	3.85e-13	NO HIT
	Treg_015149	70.7	43.5	60.5	82.5	636.2	707.4	779.8	758.9	2.1	5.97e-25	gi|256085142|ref|XP_002578782.1| transmembrane 9 superfamily protein member [Schistosoma mansoni]gi|360045398|emb|CCD82946.1| putative transmembrane 9 superfamily protein member [Schistosoma mansoni]
	Treg_009161	94.1	27.6	56.6	82.4	646.6	843.4	832.1	801.9	2.1	7.03e-19	gi|226479116|emb|CAX73053.1| Sodium/hydrogen exchanger 7 [Schistosoma japonicum]
	Treg_010933	8.3	5	6.1	21.5	128.8	211.6	119.4	162.2	2.1	8.45e-08	gi|358339464|dbj|GAA47526.1| afadin [Clonorchis sinensis]
	Treg_006519	99.1	65.1	44.9	141.9	996.9	1070.6	945.6	978	2.1	1.36e-15	gi|358338510|dbj|GAA30631.2| ATP-binding cassette subfamily A (ABC1) member 3 [Clonorchis sinensis]
	Treg_009624	43	34	36	60	423	509	470	499	2.1	1.4e-21	gi|358338530|dbj|GAA32290.2| abhydrolase domain-containing protein 4, partial [Clonorchis sinensis]
	Treg_016083	43.7	30.3	51.8	57.2	473.8	515	508.9	536.3	2.1	2.37e-21	gi|256087473|ref|XP_002579893.1| ccr4 not-related [Schistosoma mansoni]gi|353230562|emb|CCD76979.1| ccr4 not-related [Schistosoma mansoni]
	Treg_010698	50	29	50	50	518	615	437	514	2.1	2.7e-24	gi|256089212|ref|XP_002580708.1| nAChR subunit [Schistosoma mansoni]gi|350644640|emb|CCD60637.1| nAChR subunit, putative [Schistosoma mansoni]
	Treg_017296	29	12	15	17	220	275	240	239	2.1	5.12e-18	gi|256077516|ref|XP_002575049.1| serine/threonine protein kinase [Schistosoma mansoni]gi|350644336|emb|CCD60922.1| Extracellular signal-regulated kinase 1/2,putative [Schistosoma mansoni]
	Treg_006362	222	137	159	242	1699	1959	2045	1874	2.1	1.03e-24	gi|256052070|ref|XP_002569602.1| sodium/chloride dependent transporter [Schistosoma mansoni]
	Treg_009349	83	13	121	79	813	1070	770	947	2.1	1.24e-07	gi|256077582|ref|XP_002575081.1| suppressor of cytokine signaling [Schistosoma mansoni]gi|350646704|emb|CCD58618.1| suppressor of cytokine signaling, putative [Schistosoma mansoni]
	Treg_020790	68.7	33	61.9	78.2	588.7	785	605.3	636.2	2.1	1.54e-19	gi|350644622|emb|CCD60670.1| hypothetical protein Smp_143410 [Schistosoma mansoni]
	Treg_015442	297.1	209	233	349	3254.2	3787	3697	3211	2.1	4.2e-25	gi|256072339|ref|XP_002572493.1| ubiquilin 12 [Schistosoma mansoni]gi|350644476|emb|CCD60789.1| ubiquilin 1,2, putative [Schistosoma mansoni]
	Treg_019148	8	1	7	0	44	68	67	64	2.1	4.29e-05	gi|256082836|ref|XP_002577658.1| hypothetical protein [Schistosoma mansoni]
	Treg_015370	65	13	119	59	605	857	622	824	2.1	4.77e-06	gi|256087811|ref|XP_002580057.1| hypothetical protein [Schistosoma mansoni]
	Treg_018676	6	0	15	9	104	139	101	96	2.1	9.02e-05	gi|256073648|ref|XP_002573141.1| hypothetical protein [Schistosoma mansoni]gi|353233419|emb|CCD80774.1| hypothetical protein Smp_131290 [Schistosoma mansoni]
	Treg_009241	8	3.5	4	8	66	88	97	98	2.1	9.08e-10	gi|256077276|ref|XP_002574933.1| ectopic virus integration site [Schistosoma mansoni]gi|350646581|emb|CCD58793.1| ectopic virus integration site, putative [Schistosoma mansoni]
	Treg_002756	56.8	10	0	39.8	317	425.7	390	310.3	2.1	0.000282	gi|256072795|ref|XP_002572719.1| hypothetical protein [Schistosoma mansoni]gi|353229085|emb|CCD75256.1| hypothetical protein Smp_012570 [Schistosoma mansoni]
	Treg_018354	2	0	0	2.7	17.7	27.1	30.1	26	2.1	0.000295	gi|256078207|ref|XP_002575388.1| FMRFamide-gated Na+ channel [Schistosoma mansoni]gi|353230378|emb|CCD76549.1| putative fmrfamide-gated Na+ channel [Schistosoma mansoni]
	Treg_017611	47	11	49	35	371	528	402	413	2.1	1.48e-12	gi|358336803|dbj|GAA29806.2| cellular tumor antigen p53 [Clonorchis sinensis]
	Treg_015377	181.5	43.4	259.3	200.4	1679.4	2064.6	1588.3	1917.3	2.1	2.12e-08	gi|256086352|ref|XP_002579364.1| talin [Schistosoma mansoni]
	Treg_014996	126	35.2	129.5	126.6	1039.9	1298.8	1101.8	1114.8	2.1	2.72e-11	gi|353229923|emb|CCD76094.1| putative transcriptional repressor protein yy (yin and yang) (delta transcription factor) [Schistosoma mansoni]
	Treg_015326	108.7	59.4	100.8	150.9	1303.6	1802.7	1230.3	1471.5	2.1	3.17e-19	gi|256073247|ref|XP_002572943.1| adducin related protein [Schistosoma mansoni]
	Treg_014593	186	63	122	154	1315	1391	1700	1364	2.1	3.4e-15	gi|256084703|ref|XP_002578566.1| serine/threonine-protein kinase [Schistosoma mansoni]gi|350644770|emb|CCD60524.1| rac-alpha serine/threonine-protein kinase (ec 2.7.1.37) (rac-pk-alpha)(akt1 kinase) (protein kinase b) (pkb) (c-akt) (thymoma viral proto-oncogene) [Schistosoma mansoni]
	Treg_006459	59.7	20.8	65.6	69.3	553.8	803.9	569.7	727	2.1	3.81e-14	gi|350645450|emb|CCD59898.1| sec31-related protein [Schistosoma mansoni]
	Treg_020293	66.8	16.6	58.4	26.2	367	595.3	372.3	576.6	2.1	4.21e-08	gi|256078415|ref|XP_002575491.1| hypothetical protein [Schistosoma mansoni]gi|350645925|emb|CCD59390.1| hypothetical protein Smp_041370 [Schistosoma mansoni]
	Treg_015739	12	6	8	12	107	153	115	77	2.1	4.8e-08	gi|360044220|emb|CCD81767.1| hypothetical protein Smp_128580 [Schistosoma mansoni]
	Treg_010630	41	5	22	32	283	334	292	315	2.1	5.44e-11	gi|226478790|emb|CAX72890.1| hypothetical protein [Schistosoma japonicum]
	Treg_009368	61	40	64	95	676	852	830	730	2.1	9.57e-23	gi|256082028|ref|XP_002577265.1| hypothetical protein [Schistosoma mansoni]
	Treg_010833	8	1	43	6	155	215	246	237	2	0.000436	NO HIT
	Treg_019645	0	0	0	0	9	4	4	6	2	0.000812	gi|149627356|ref|XP_001508693.1| PREDICTED: tubulin alpha-1C chain-like, partial [Ornithorhynchus anatinus]
	Treg_007820	43	16.8	31.4	43.6	350.6	504.5	338.7	380.9	2	1.4e-12	gi|226478826|emb|CAX72908.1| F-box-like/WD repeat protein TBL1X [Schistosoma japonicum]
	Treg_020316	123	28	122.7	128.6	762.8	1108.4	1057.1	1241.9	2	1.86e-09	gi|226481403|emb|CAX73599.1| Heterogeneous nuclear ribonucleoprotein L [Schistosoma japonicum]
	Treg_002234	45	29	34	56	395	452	464	395	2	1.97e-21	gi|256092828|ref|XP_002582079.1| DNAj (hsp40) homolog subfamily B member [Schistosoma mansoni]gi|353228877|emb|CCD75048.1| putative DNAj (hsp40) homolog, subfamily B, member [Schistosoma mansoni]
	Treg_007542	66.5	32.7	96.9	105.8	771.1	912.4	814.1	773.5	2	2.37e-13	gi|353229543|emb|CCD75714.1| putative slit-robo rho gtpase activating protein [Schistosoma mansoni]
	Treg_008964	110	37	67	91	702	910	811	818	2	2.8e-18	gi|256075784|ref|XP_002574196.1| multidrug resistance protein [Schistosoma mansoni]gi|353231822|emb|CCD79177.1| putative multidrug resistance protein 1, 2, 3 (p glycoprotein 1, 2, 3) [Schistosoma mansoni]
	Treg_008362	34	8	26	39	248	334	298	268	2	2.84e-12	gi|256085981|ref|XP_002579186.1| USP6 N-terminal-like protein [Schistosoma mansoni]gi|353233147|emb|CCD80502.1| USP6 N-terminal-like protein [Schistosoma mansoni]
	Treg_010467	49	38	36	52	436	616	532	505	2	2.96e-19	gi|226467708|emb|CAX69730.1| hypothetical protein [Schistosoma japonicum]gi|226481653|emb|CAX73724.1| hypothetical protein [Schistosoma japonicum]
	Treg_004532	50.6	22.2	65.8	35.4	426.6	716.3	510.8	758.1	2	3.21e-11	gi|256078457|ref|XP_002575512.1| hypothetical protein [Schistosoma mansoni]
	Treg_017633	10	0	3	6	65	70	50	63	2	3.32e-06	gi|358334003|dbj|GAA32084.2| TNF receptor-associated factor 2 [Clonorchis sinensis]
	Treg_009143	132	59	136	134.1	1040	1352	1253.1	1300.3	2	4.08e-19	gi|256071357|ref|XP_002572007.1| phosphatidylinositol-4-phosphate 5-kinase type I [Schistosoma mansoni]gi|350644956|emb|CCD60322.1| phosphatidylinositol-4-phosphate 5-kinase type I, putative [Schistosoma mansoni]
	Treg_006074	11.3	3.1	0	14.4	105.6	108.7	81.2	82	2	5.44e-05	gi|353232101|emb|CCD79456.1| hypothetical protein Smp_153990 [Schistosoma mansoni]
	Treg_011529	4	8	8	9	98	96	113	103	2	6.08e-13	gi|256086350|ref|XP_002579363.1| testis specific protein [Schistosoma mansoni]gi|353231090|emb|CCD77508.1| putative testis specific protein [Schistosoma mansoni]
	Treg_015225	13	0	7.7	5.8	77.7	106.6	66	77	2	6.1e-05	gi|358333595|dbj|GAA52080.1| ATP-binding cassette subfamily A (ABC1) member 5 [Clonorchis sinensis]
	Treg_006676	61	95	78	107	984	1237	1436	1119	2	6.97e-20	gi|256081213|ref|XP_002576867.1| ribonucleoside-diphosphate reductase small chain [Schistosoma mansoni]gi|238662153|emb|CAZ33104.1| ribonucleoside-diphosphate reductase small chain, putative [Schistosoma mansoni]
	Treg_018005	37	9	19	16	226	348	266	220	2	7.05e-13	gi|256088053|ref|XP_002580174.1| protein phosphatases pp1 regulatory subunit [Schistosoma mansoni]
	Treg_017097	29	39	27	35	338	436	479	334	2	7.55e-13	gi|358341257|dbj|GAA38425.2| fatty-acid amide hydrolase 1 [Clonorchis sinensis]
	Treg_008881	52	24	45	51	389	522	442	434	2	8e-20	gi|353231623|emb|CCD78041.1| MAGUK homolog [Schistosoma mansoni]
	Treg_015613	7.7	13	0	0	97.5	49.9	174.9	185.1	2	0.00242	gi|256081509|ref|XP_002577012.1| tbc1 domain family member [Schistosoma mansoni]
	Treg_018563	2	3	3	2	21	30	34	24	2	0.00258	gi|256090240|ref|XP_002581112.1| hypothetical protein [Schistosoma mansoni]gi|360044510|emb|CCD82058.1| hypothetical protein Smp_179620 [Schistosoma mansoni]
	Treg_009555	12	10	9	13	138	177	136	153	2	1.23e-20	gi|256076234|ref|XP_002574418.1| hypothetical protein [Schistosoma mansoni]gi|360043270|emb|CCD78683.1| hypothetical protein Smp_138260 [Schistosoma mansoni]
	Treg_016456	12	22	16	19	189	202	300	185	2	1.96e-10	gi|76152746|gb|AAX24427.2| SJCHGC08202 protein [Schistosoma japonicum]
	Treg_009376	43.5	16.6	45.9	88	424.6	680.1	627.1	590	2	3.05e-10	gi|256079444|ref|XP_002575997.1| multidrug resistance protein [Schistosoma mansoni]gi|353231243|emb|CCD77661.1| putative multidrug resistance associated protein [Schistosoma mansoni]
	Treg_015497	48.9	6.2	56.2	28.5	334	367.1	419.8	414.3	2	3.19e-07	NO HIT
	Treg_007142	30	16	21	19	227	231	222	225	2	4.01e-13	gi|256084823|ref|XP_002578625.1| GTP-binding protein alpha subunit gna [Schistosoma mansoni]gi|360045143|emb|CCD82691.1| putative gtp-binding protein alpha subunit, gna [Schistosoma mansoni]
	Treg_012881	4	4	1	3	41	53	57	50	2	4.61e-05	gi|381141614|gb|AFF57793.1| estrogen-related receptor beta-like 1 [Schistosoma japonicum]
	Treg_018636	4	4	4	7	48	71	70	86	2	4.68e-12	gi|257205772|emb|CAX82537.1| tubulin tyrosine ligase-like family, member 7 [Schistosoma japonicum]
	Treg_020400	47	18	38	45	355	582	373	451	2	7.42e-18	gi|353230416|emb|CCD76587.1| hypothetical protein Smp_196920 [Schistosoma mansoni]
	Treg_012782	0	1	1	1	12	10	27	26	2	0.000371	NO HIT
	Treg_011930	0	0	1	1	6	5	9	4	2	0.00128	gi|256092912|ref|XP_002582121.1| hypothetical protein [Schistosoma mansoni]gi|353228836|emb|CCD75007.1| hypothetical protein Smp_035250 [Schistosoma mansoni]
	Treg_007321	0	1.3	7.7	3.7	22.6	42.5	25.1	57	2	0.00278	gi|256082093|ref|XP_002577297.1| tomosyn [Schistosoma mansoni]
	Treg_012689	0	3	0	4	22	28	28	13	2	0.00381	NO HIT
	Treg_020272	106.2	74	65.3	159.6	1083.9	1224.5	1313.2	979.7	2	1.08e-17	gi|226466862|emb|CAX69566.1| dolichyl-diphosphooligosaccharide-protein glycosyltransferase [Schistosoma japonicum]
	Treg_009485	132.3	34.9	120.1	109.6	1082.9	1249.6	1028.9	1076.9	2	1.13e-11	gi|226467754|emb|CAX69753.1| mrityu [Schistosoma japonicum]
	Treg_010221	25	9	17	20	171	239	230	177	2	1.5e-10	gi|256072131|ref|XP_002572390.1| origin recognition complex subunit [Schistosoma mansoni]gi|353233475|emb|CCD80830.1| putative origin recognition complex subunit [Schistosoma mansoni]
	Treg_011159	35	19	34	53	326	395	496	395	2	1.96e-13	gi|353232424|emb|CCD79779.1| putative histone-lysine n-methyltransferase, suv9 [Schistosoma mansoni]
	Treg_008670	31	19	29	37	314	469	368	356	2	4.73e-17	gi|256072133|ref|XP_002572391.1| hypothetical protein [Schistosoma mansoni]gi|353233474|emb|CCD80829.1| hypothetical protein Smp_127080 [Schistosoma mansoni]
	Treg_015607	161.6	128.7	198.8	172.7	1780	2345.9	2139.7	2063	2	4.76e-21	gi|56756563|gb|AAW26454.1| SJCHGC06304 protein [Schistosoma japonicum]
	Treg_006814	64.3	31.1	50.1	53.2	592	718.1	575.2	499.2	2	6.31e-16	gi|72007501|ref|XP_782568.1| PREDICTED: MORN repeat-containing protein 3-like [Strongylocentrotus purpuratus]
	Treg_004486	11.4	5.5	3.3	8.4	100.4	91.2	100.6	82.9	2	9.27e-14	NO HIT
	Treg_015039	1.1	0	1	0	19.4	18.7	25.1	10.8	2	0.000595	gi|226483791|emb|CAX79528.1| Conserved hypothetical protein [Schistosoma japonicum]
	Treg_007525	0	0	1	1	7	5	5	10	2	0.0011	NO HIT
	Treg_016441	50	9.5	59	54	536.1	735.4	480.3	590.1	2	1.08e-09	gi|256079367|ref|XP_002575959.1| arf6 guanine nucleotide exchange factor [Schistosoma mansoni]gi|353233374|emb|CCD80729.1| putative arf6 guanine nucleotide exchange factor [Schistosoma mansoni]
	Treg_010908	4	3	7	3	47	61	72	47	2	1.52e-08	gi|256085430|ref|XP_002578924.1| limd1 [Schistosoma mansoni]
	Treg_009724	8.7	2.6	4.9	6.9	46.1	52	85.5	52.4	2	2.37e-05	gi|76155314|gb|AAX26579.2| SJCHGC04405 protein [Schistosoma japonicum]
	Treg_002322	69	17	59	58	537	606	596	525	2	3.76e-14	gi|256084624|ref|XP_002578527.1| protein kinase [Schistosoma mansoni]gi|353228698|emb|CCD74869.1| protein kinase [Schistosoma mansoni]
	Treg_015476	9.1	7.6	2.8	6.5	80.6	94.5	103.6	81.7	2	4.51e-08	gi|360044392|emb|CCD81940.1| putative tomosyn [Schistosoma mansoni]
	Treg_018213	13	20	9	14	150	189	208	163	2	6.27e-08	gi|256082219|ref|XP_002577357.1| glycosyltransferase 14 family member [Schistosoma mansoni]gi|353229617|emb|CCD75788.1| putative glycosyltransferase 14 family member [Schistosoma mansoni]
	Treg_016790	167	45	181	134	1135	1502	1312	1347	2	6.69e-11	gi|360042677|emb|CCD78087.1| hypothetical protein Smp_066290 [Schistosoma mansoni]
	Treg_001609	12.6	35.8	47.1	33.4	417.2	504.5	487.4	394.4	2	7.24e-11	gi|353232469|emb|CCD79824.1| putative ran-binding protein [Schistosoma mansoni]
	Treg_009996	32.1	13.8	21.5	10.9	213.8	201.3	250.6	208.3	2	8.53e-09	gi|256078687|ref|XP_002575626.1| hypothetical protein [Schistosoma mansoni]gi|353231982|emb|CCD79337.1| hypothetical protein Smp_042770 [Schistosoma mansoni]
	Treg_005894	40.1	0	21.2	16.6	212.2	338.3	269.8	261.8	2	8.62e-05	gi|353233676|emb|CCD81030.1| hypothetical protein Smp_144820 [Schistosoma mansoni]
	Treg_015185	67.3	0	65.2	107.6	630.7	781.6	531.4	500.5	2	0.000497	gi|256080824|ref|XP_002576676.1| RAB6-interacting protein 2 (ERC protein 1) [Schistosoma mansoni]
	Treg_008746	5.7	10	7.4	24.3	137.7	154.7	103.9	131.3	2	1.07e-06	gi|256052414|ref|XP_002569766.1| hypothetical protein [Schistosoma mansoni]gi|350645534|emb|CCD59774.1| hypothetical protein Smp_161560 [Schistosoma mansoni]
	Treg_002146	53.2	17.1	63.8	87	559	663.4	665.8	737.4	2	1.57e-12	gi|256053108|ref|XP_002570049.1| hepatitis B virus X associated protein hbxa [Schistosoma mansoni]gi|353229228|emb|CCD75399.1| putative hepatitis B virus X associated protein, hbxa [Schistosoma mansoni]
	Treg_018066	29	1	28	30	220	355	229	272	2	2.52e-06	gi|353231072|emb|CCD77490.1| hypothetical protein Smp_212080 [Schistosoma mansoni]
	Treg_014877	121	45	93	96	863	935	968	961	2	3.36e-18	gi|256081884|ref|XP_002577197.1| cyln2 (cytoplasmic linker protein-115) (clip-115) [Schistosoma mansoni]gi|353232085|emb|CCD79440.1| putative cyln2 (cytoplasmic linker protein-115) (clip-115) [Schistosoma mansoni]
	Treg_007394	15	10	14	12	140	187	127	158	2	5.37e-11	gi|256090672|ref|XP_002581307.1| notch [Schistosoma mansoni]
