# Supplementary material for: Comparative Transcriptomic Exploration Reveals Unique Molecular Adaptations of Neuropathogenic Trichobilharzia to Invade and Parasitize Its Avian Definitive Host
Source: PLoS Negl Trop Dis. 2016 Feb 10;10(2):e0004406. doi: 10.1371/journal.pntd.0004406 (PMC4749378; doi:10.1371/journal.pntd.0004406)
Supplement: S10 Table — Transcripts uniquely transcribed in the cercaria are marked with an asterisk. (XLSX) [file pntd.0004406.s010.xlsx]

## Sheet: S10
S10 Table. Summary of transcripts enriched in the cercaria stage of Trichobilharzia regenti based on Kyoto Encyclopedia of Genes and Genomes (KEGG) BRITE/pathway and gene ontology (GO) classifications. Transcripts uniquely transcribed in the cercaria are marked with an asterisk.
Cercariae
	Number of transcripts	Number of EC terms	KEGG annotation	Transcript ID	Unique transcripts
Metabolism
KEGG pathways	195	127
carbohydrate metabolism;Glycolysis / Gluconeogenesis (ko00010)	21	13
			6-phosphofructokinase 1 [EC:2.7.1.11]	Treg_006348
			dihydrolipoamide dehydrogenase [EC:1.8.1.4]	Treg_000967
			enolase [EC:4.2.1.11]	Treg_000338
			fructose-bisphosphate aldolase, class I [EC:4.1.2.13]	Treg_000065
			fructose-bisphosphate aldolase, class I [EC:4.1.2.13]	Treg_000066
			fructose-bisphosphate aldolase, class I [EC:4.1.2.13]	Treg_006235
			glucose-6-phosphate isomerase [EC:5.3.1.9]	Treg_007251
			glyceraldehyde 3-phosphate dehydrogenase [EC:1.2.1.12]	Treg_005166
			hexokinase [EC:2.7.1.1]	Treg_000156
			hexokinase [EC:2.7.1.1]	Treg_000157
			hexokinase [EC:2.7.1.1]	Treg_003679
			L-lactate dehydrogenase [EC:1.1.1.27]	Treg_000887
			phosphoenolpyruvate carboxykinase (GTP) [EC:4.1.1.32]	Treg_000313
			phosphoenolpyruvate carboxykinase (GTP) [EC:4.1.1.32]	Treg_003740
			phosphoenolpyruvate carboxykinase (GTP) [EC:4.1.1.32]	Treg_003742
			pyruvate dehydrogenase E1 component subunit alpha [EC:1.2.4.1]	Treg_000210
			pyruvate dehydrogenase E1 component subunit alpha [EC:1.2.4.1]	Treg_014782
			pyruvate dehydrogenase E2 component (dihydrolipoamide acetyltransferase) [EC:2.3.1.12]	Treg_003595
			pyruvate dehydrogenase E2 component (dihydrolipoamide acetyltransferase) [EC:2.3.1.12]	Treg_007636
			pyruvate kinase [EC:2.7.1.40]	Treg_014965
			triosephosphate isomerase (TIM) [EC:5.3.1.1]	Treg_007247
carbohydrate metabolism;Glyoxylate and dicarboxylate metabolism (ko00630)	9	5
			aconitate hydratase [EC:4.2.1.3]	Treg_000138
			citrate synthase [EC:2.3.3.1]	Treg_000003
			citrate synthase [EC:2.3.3.1]	Treg_003580
			citrate synthase [EC:2.3.3.1]	Treg_006772
			citrate synthase [EC:2.3.3.1]	Treg_015139
			glutamine synthetase [EC:6.3.1.2]	Treg_000047
			glutamine synthetase [EC:6.3.1.2]	Treg_000048
			malate dehydrogenase [EC:1.1.1.37]	Treg_003904
			propionyl-CoA carboxylase beta chain [EC:6.4.1.3]	Treg_008845
carbohydrate metabolism;Citrate cycle (TCA cycle) (ko00020)	23	15
			2-oxoglutarate dehydrogenase E1 component [EC:1.2.4.2]	Treg_008486
			2-oxoglutarate dehydrogenase E2 component (dihydrolipoamide succinyltransferase) [EC:2.3.1.61]	Treg_001088
			aconitate hydratase [EC:4.2.1.3]	Treg_000138
			citrate synthase [EC:2.3.3.1]	Treg_000003
			citrate synthase [EC:2.3.3.1]	Treg_003580
			citrate synthase [EC:2.3.3.1]	Treg_006772
			citrate synthase [EC:2.3.3.1]	Treg_015139
			dihydrolipoamide dehydrogenase [EC:1.8.1.4]	Treg_000967
			fumarate hydratase, class I [EC:4.2.1.2]	Treg_001252
			isocitrate dehydrogenase (NAD+) [EC:1.1.1.41]	Treg_000352
			isocitrate dehydrogenase (NAD+) [EC:1.1.1.41]	Treg_007762
			malate dehydrogenase [EC:1.1.1.37]	Treg_003904
			phosphoenolpyruvate carboxykinase (GTP) [EC:4.1.1.32]	Treg_000313
			phosphoenolpyruvate carboxykinase (GTP) [EC:4.1.1.32]	Treg_003740
			phosphoenolpyruvate carboxykinase (GTP) [EC:4.1.1.32]	Treg_003742
			pyruvate carboxylase [EC:6.4.1.1]	Treg_000342
			pyruvate dehydrogenase E1 component subunit alpha [EC:1.2.4.1]	Treg_000210
			pyruvate dehydrogenase E1 component subunit alpha [EC:1.2.4.1]	Treg_014782
			pyruvate dehydrogenase E2 component (dihydrolipoamide acetyltransferase) [EC:2.3.1.12]	Treg_003595
			pyruvate dehydrogenase E2 component (dihydrolipoamide acetyltransferase) [EC:2.3.1.12]	Treg_007636
			succinate dehydrogenase (ubiquinone) cytochrome b560 subunit	Treg_000527
			succinate dehydrogenase (ubiquinone) iron-sulfur subunit [EC:1.3.5.1]	Treg_001165
			succinyl-CoA synthetase beta subunit [EC:6.2.1.4 6.2.1.5]	Treg_000029
carbohydrate metabolism;Fructose and mannose metabolism (ko00051)	9	5
			6-phosphofructokinase 1 [EC:2.7.1.11]	Treg_006348
			aldehyde reductase [EC:1.1.1.21]	Treg_001238
			fructose-bisphosphate aldolase, class I [EC:4.1.2.13]	Treg_000065
			fructose-bisphosphate aldolase, class I [EC:4.1.2.13]	Treg_000066
			fructose-bisphosphate aldolase, class I [EC:4.1.2.13]	Treg_006235
			hexokinase [EC:2.7.1.1]	Treg_000156
			hexokinase [EC:2.7.1.1]	Treg_000157
			hexokinase [EC:2.7.1.1]	Treg_003679
			triosephosphate isomerase (TIM) [EC:5.3.1.1]	Treg_007247
carbohydrate metabolism;Pyruvate metabolism (ko00620)	13	9
			aldehyde reductase [EC:1.1.1.21]	Treg_001238
			dihydrolipoamide dehydrogenase [EC:1.8.1.4]	Treg_000967
			L-lactate dehydrogenase [EC:1.1.1.27]	Treg_000887
			malate dehydrogenase [EC:1.1.1.37]	Treg_003904
			phosphoenolpyruvate carboxykinase (GTP) [EC:4.1.1.32]	Treg_000313
			phosphoenolpyruvate carboxykinase (GTP) [EC:4.1.1.32]	Treg_003740
			phosphoenolpyruvate carboxykinase (GTP) [EC:4.1.1.32]	Treg_003742
			pyruvate carboxylase [EC:6.4.1.1]	Treg_000342
			pyruvate dehydrogenase E1 component subunit alpha [EC:1.2.4.1]	Treg_000210
			pyruvate dehydrogenase E1 component subunit alpha [EC:1.2.4.1]	Treg_014782
			pyruvate dehydrogenase E2 component (dihydrolipoamide acetyltransferase) [EC:2.3.1.12]	Treg_003595
			pyruvate dehydrogenase E2 component (dihydrolipoamide acetyltransferase) [EC:2.3.1.12]	Treg_007636
			pyruvate kinase [EC:2.7.1.40]	Treg_014965
carbohydrate metabolism;Pentose phosphate (ko00030)	11	7
			6-phosphofructokinase 1 [EC:2.7.1.11]	Treg_006348
			fructose-bisphosphate aldolase, class I [EC:4.1.2.13]	Treg_000065
			fructose-bisphosphate aldolase, class I [EC:4.1.2.13]	Treg_000066
			fructose-bisphosphate aldolase, class I [EC:4.1.2.13]	Treg_006235
			glucose-6-phosphate 1-dehydrogenase [EC:1.1.1.49]	Treg_000379
			glucose-6-phosphate isomerase [EC:5.3.1.9]	Treg_007251
			ribose 5-phosphate isomerase A [EC:5.3.1.6]	Treg_001659
			ribose 5-phosphate isomerase A [EC:5.3.1.6]	Treg_018052
			ribose-phosphate pyrophosphokinase [EC:2.7.6.1]	Treg_009350
			ribose-phosphate pyrophosphokinase [EC:2.7.6.1]	Treg_016743
			transaldolase [EC:2.2.1.2]	Treg_001265
carbohydrate metabolism;Starch and sucrose metabolism (ko00500)	7	5
			1,4-alpha-glucan branching enzyme [EC:2.4.1.18]	Treg_015206
			glucose-6-phosphate isomerase [EC:5.3.1.9]	Treg_007251
			glycogen debranching enzyme [EC:2.4.1.25 3.2.1.33]	Treg_003789
			hexokinase [EC:2.7.1.1]	Treg_000156
			hexokinase [EC:2.7.1.1]	Treg_000157
			hexokinase [EC:2.7.1.1]	Treg_003679
			starch phosphorylase [EC:2.4.1.1]	Treg_006524
carbohydrate metabolism;Galactose metabolism (ko00052)	6	4
			6-phosphofructokinase 1 [EC:2.7.1.11]	Treg_006348
			aldehyde reductase [EC:1.1.1.21]	Treg_001238
			hexokinase [EC:2.7.1.1]	Treg_000156
			hexokinase [EC:2.7.1.1]	Treg_000157
			hexokinase [EC:2.7.1.1]	Treg_003679
			UDP-glucose 4-epimerase [EC:5.1.3.2]	Treg_010794
amino acid metabolism;Alanine, aspartate and glutamate metabolism (ko00250)	11	6
			adenylosuccinate synthase [EC:6.3.4.4]	Treg_001341
			alanine transaminase [EC:2.6.1.2]	Treg_000411
			alanine transaminase [EC:2.6.1.2]	Treg_000413
			alanine transaminase [EC:2.6.1.2]	Treg_003773
			alanine transaminase [EC:2.6.1.2]	Treg_007520
			aspartate--ammonia ligase [EC:6.3.1.1]	Treg_001146
			D-aspartate oxidase [EC:1.4.3.1]	Treg_001352
			D-aspartate oxidase [EC:1.4.3.1]	Treg_001353
			glutaminase [EC:3.5.1.2]	Treg_003817
			glutamine synthetase [EC:6.3.1.2]	Treg_000047
			glutamine synthetase [EC:6.3.1.2]	Treg_000048
amino acid metabolism;Arginine and proline metabolism (ko00330)	11	6
			arginase [EC:3.5.3.1]	Treg_000272
			arginine kinase [EC:2.7.3.3]	Treg_003591
			creatine kinase [EC:2.7.3.2]	Treg_000016
			creatine kinase [EC:2.7.3.2]	Treg_000019
			creatine kinase [EC:2.7.3.2]	Treg_000020
			creatine kinase [EC:2.7.3.2]	Treg_003594
			glutaminase [EC:3.5.1.2]	Treg_003817
			glutamine synthetase [EC:6.3.1.2]	Treg_000047
			glutamine synthetase [EC:6.3.1.2]	Treg_000048
			ornithine--oxo-acid transaminase [EC:2.6.1.13]	Treg_000235
			ornithine--oxo-acid transaminase [EC:2.6.1.13]	Treg_000236
amino acid metabolism;Glycine, serine and threonine metabolism (ko00260)	7	6
			5-aminolevulinate synthase [EC:2.3.1.37]	Treg_005350
			5-aminolevulinate synthase [EC:2.3.1.37]	Treg_005351
			choline dehydrogenase [EC:1.1.99.1]	Treg_003756
			cystathionine gamma-lyase [EC:4.4.1.1]	Treg_000150
			dihydrolipoamide dehydrogenase [EC:1.8.1.4]	Treg_000967
			glycine dehydrogenase [EC:1.4.4.2]	Treg_002060
			threonine dehydratase [EC:4.3.1.19]	Treg_010847
energy metabolism;Oxidative phosphorylation (ko00190)	24	23
			cytochrome c oxidase assembly protein subunit 11	Treg_017018
			cytochrome c oxidase subunit 5a	Treg_000151
			cytochrome c oxidase subunit 5b	Treg_006836
			F-type H+-transporting ATPase oligomycin sensitivity conferral protein [EC:3.6.3.14]	Treg_015207
			F-type H+-transporting ATPase subunit b [EC:3.6.3.14]	Treg_001016
			F-type H+-transporting ATPase subunit beta [EC:3.6.3.14]	Treg_007094
			F-type H+-transporting ATPase subunit d [EC:3.6.3.14]	Treg_000340
			F-type H+-transporting ATPase subunit delta [EC:3.6.3.14]	Treg_010277
			F-type H+-transporting ATPase subunit gamma [EC:3.6.3.14]	Treg_008939
			F-type H+-transporting ATPase subunit g [EC:3.6.3.14]	Treg_016179
			NADH dehydrogenase (ubiquinone) 1 alpha subcomplex subunit 6	Treg_017300
			NADH dehydrogenase (ubiquinone) 1 beta subcomplex subunit 9	Treg_000850
			NADH dehydrogenase (ubiquinone) Fe-S protein 2 [EC:1.6.5.3 1.6.99.3]	Treg_007541
			NADH dehydrogenase (ubiquinone) Fe-S protein 6	Treg_000059
			NADH dehydrogenase (ubiquinone) Fe-S protein 7 [EC:1.6.5.3 1.6.99.3]	Treg_000678
			NADH dehydrogenase (ubiquinone) flavoprotein 1 [EC:1.6.5.3 1.6.99.3]	Treg_000292
			succinate dehydrogenase (ubiquinone) cytochrome b560 subunit	Treg_000527
			succinate dehydrogenase (ubiquinone) iron-sulfur subunit [EC:1.3.5.1]	Treg_001165
			ubiquinol-cytochrome c reductase core subunit 2	Treg_000343
			ubiquinol-cytochrome c reductase iron-sulfur subunit [EC:1.10.2.2]	Treg_020649
			ubiquinol-cytochrome c reductase subunit 6	Treg_011698
energy metabolism;Nitrogen metabolism (ko00910)	4	2
			carbonic anhydrase [EC:4.2.1.1]	Treg_004080
			carbonic anhydrase [EC:4.2.1.1]	Treg_011982
			glutamine synthetase [EC:6.3.1.2]	Treg_000047
			glutamine synthetase [EC:6.3.1.2]	Treg_000048
metabolism of cofactors and vitamins;Nicotinate and nicotinamide metabolism (ko00760)	15	8
			5'-nucleotidase [EC:3.1.3.5]	Treg_000109
			5'-nucleotidase [EC:3.1.3.5]	Treg_000111
			5'-nucleotidase [EC:3.1.3.5]	Treg_000629
			5'-nucleotidase [EC:3.1.3.5]	Treg_003650
			NAD+ kinase [EC:2.7.1.23]	Treg_016531
			NAD+ nucleosidase [EC:3.2.2.5]	Treg_011140
			NAD+ synthase (glutamine-hydrolysing) [EC:6.3.5.1]	Treg_009462
			NAD+ synthase (glutamine-hydrolysing) [EC:6.3.5.1]	Treg_015113
			nicotinamide mononucleotide adenylyltransferase [EC:2.7.7.1 2.7.7.18]	Treg_004125
			nicotinamide/nicotinate riboside kinase [EC:2.7.1.22 2.7.1.173]	Treg_000454
			nicotinamide/nicotinate riboside kinase [EC:2.7.1.22 2.7.1.173]	Treg_003807
			nicotinamide phosphoribosyltransferase [EC:2.4.2.12]	Treg_001717
			purine-nucleoside phosphorylase [EC:2.4.2.1]	Treg_000969
			purine-nucleoside phosphorylase [EC:2.4.2.1]	Treg_001362
			purine-nucleoside phosphorylase [EC:2.4.2.1]	Treg_008133
nucleotide metabolism;Purine metabolism (ko00230)	24	13
			3'-phosphoadenosine 5'-phosphosulfate synthase [EC:2.7.7.4 2.7.1.25]	Treg_011449
			5'-nucleotidase [EC:3.1.3.5]	Treg_000109
			5'-nucleotidase [EC:3.1.3.5]	Treg_000111
			5'-nucleotidase [EC:3.1.3.5]	Treg_000629
			5'-nucleotidase [EC:3.1.3.5]	Treg_003650
			adenosine kinase [EC:2.7.1.20]	Treg_000534
			adenylate kinase [EC:2.7.4.3]	Treg_003930
			adenylate kinase [EC:2.7.4.3]	Treg_008475
			adenylosuccinate synthase [EC:6.3.4.4]	Treg_001341
			DNA-directed RNA polymerase II subunit RPB3	Treg_001275
			DNA polymerase epsilon subunit 1 [EC:2.7.7.7]	Treg_004560
			ectonucleoside triphosphate diphosphohydrolase 4 [EC:3.6.1.6]	Treg_000366
			hypoxanthine phosphoribosyltransferase [EC:2.4.2.8]	Treg_004775
			hypoxanthine phosphoribosyltransferase [EC:2.4.2.8]	Treg_009012
			IMP dehydrogenase [EC:1.1.1.205]	Treg_000353
			IMP dehydrogenase [EC:1.1.1.205]	Treg_003761
			IMP dehydrogenase [EC:1.1.1.205]	Treg_015929
			purine-nucleoside phosphorylase [EC:2.4.2.1]	Treg_000969
			purine-nucleoside phosphorylase [EC:2.4.2.1]	Treg_001362
			purine-nucleoside phosphorylase [EC:2.4.2.1]	Treg_008133
			pyruvate kinase [EC:2.7.1.40]	Treg_014965
			retinal rod rhodopsin-sensitive cGMP 3',5'-cyclic phosphodiesterase subunit delta	Treg_000227
			ribose-phosphate pyrophosphokinase [EC:2.7.6.1]	Treg_009350
			ribose-phosphate pyrophosphokinase [EC:2.7.6.1]	Treg_016743
KEGG protein class	23	12
lipid biosynthesis proteins (ko01004)	9	5
			long-chain acyl-CoA synthetase [EC:6.2.1.3]	Treg_000542
			long-chain acyl-CoA synthetase [EC:6.2.1.3]	Treg_001422
			long-chain acyl-CoA synthetase [EC:6.2.1.3]	Treg_000818
			long-chain acyl-CoA synthetase [EC:6.2.1.3]	Treg_000541
			elongation of very long chain fatty acids protein 4 [EC:2.3.1.199]	Treg_001647
			elongation of very long chain fatty acids protein 7 [EC:2.3.1.199]	Treg_000874
			elongation of very long chain fatty acids protein 7 [EC:2.3.1.199]	Treg_012877
			lysocardiolipin and lysophospholipid acyltransferase [EC:2.3.1.- 2.3.1.51]	Treg_000699
			acyl-coenzyme A thioesterase 13 [EC:3.1.2.-]	Treg_002268
amino acid related enzymes (ko01007)	14	7
			5-aminolevulinate synthase [EC:2.3.1.37]	Treg_005350
			5-aminolevulinate synthase [EC:2.3.1.37]	Treg_005351
			serine palmitoyltransferase [EC:2.3.1.50]	Treg_002230
			alanine transaminase [EC:2.6.1.2]	Treg_003773
			alanine transaminase [EC:2.6.1.2]	Treg_000411
			alanine transaminase [EC:2.6.1.2]	Treg_000413
			alanine transaminase [EC:2.6.1.2]	Treg_007520
			ornithine--oxo-acid transaminase [EC:2.6.1.13]	Treg_000235
			ornithine--oxo-acid transaminase [EC:2.6.1.13]	Treg_000236
			aspartyl-tRNA synthetase [EC:6.1.1.12]	Treg_017170
			glycyl-tRNA synthetase [EC:6.1.1.14]	Treg_000187
			glycyl-tRNA synthetase [EC:6.1.1.14]	Treg_003686
			glycyl-tRNA synthetase [EC:6.1.1.14]	Treg_006724
			asparaginyl-tRNA synthetase [EC:6.1.1.22]	Treg_000346
KEGG pathways	42	38
genetic Information Processing;Translation;Ribosome (ko03010)	26	24
			large subunit ribosomal protein L15e	Treg_015988
			large subunit ribosomal protein L16	Treg_000356
			large subunit ribosomal protein L23Ae	Treg_000724
			large subunit ribosomal protein L24e	Treg_000001
			large subunit ribosomal protein L24e	Treg_016922
			large subunit ribosomal protein L4e	Treg_015478
			large subunit ribosomal protein L5e	Treg_003791
			large subunit ribosomal protein L6e	Treg_006778
			large subunit ribosomal protein L7Ae	Treg_000220
			large subunit ribosomal protein L7Ae	Treg_006246
			large subunit ribosomal protein L7e	Treg_000199
			large subunit ribosomal protein L8e	Treg_007810
			large subunit ribosomal protein LP0	Treg_003655
			large subunit ribosomal protein LP1	Treg_000260
			small subunit ribosomal protein S10e	Treg_000869
			small subunit ribosomal protein S12	Treg_000360
			small subunit ribosomal protein S16e	Treg_007325
			small subunit ribosomal protein S20e	Treg_000747
			small subunit ribosomal protein S23e	Treg_014452
			small subunit ribosomal protein S2e	Treg_003746
			small subunit ribosomal protein S30e	Treg_008703
			small subunit ribosomal protein S3e	Treg_014594
			small subunit ribosomal protein S6	Treg_002336
			small subunit ribosomal protein S6e	Treg_008254
			small subunit ribosomal protein S8e	Treg_000014
			small subunit ribosomal protein S9e	Treg_006204
genetic Information Processing;Translation;Ribosome biogenesis in eukaryotes (ko03008)	16	14
			H/ACA ribonucleoprotein complex subunit 2	Treg_001324
			large subunit GTPase 1 [EC:3.6.1.-]	Treg_002552
			nonsense-mediated mRNA decay protein 3	Treg_002017
			nuclear GTP-binding protein	Treg_000926
			nucleolar protein 56	Treg_003682
			nucleolar protein 56	Treg_015434
			nucleolar protein 58	Treg_008624
			nucleolar protein 58	Treg_008625
			ribosome biogenesis ATPase	Treg_017914
			ribosome maturation protein SDO1	Treg_001190
			RIO kinase 1 [EC:2.7.11.1]	Treg_011195
			rRNA small subunit pseudouridine methyltransferase Nep1 [EC:2.1.1.260]	Treg_018143
			translation initiation factor 6	Treg_008552
			U3 small nucleolar RNA-associated protein 13	Treg_001603
			U3 small nucleolar RNA-associated protein 15	Treg_008387
			U3 small nucleolar RNA-associated protein 6	Treg_010902
KEGG protein class	81	49
exosome (ko04147)	81	49
			L-lactate dehydrogenase [EC:1.1.1.27]	Treg_000887
			glucose-6-phosphate 1-dehydrogenase [EC:1.1.1.49]	Treg_000379
			IMP dehydrogenase [EC:1.1.1.205]	Treg_003761
			IMP dehydrogenase [EC:1.1.1.205]	Treg_015929
			IMP dehydrogenase [EC:1.1.1.205]	Treg_000353
			glyceraldehyde 3-phosphate dehydrogenase [EC:1.2.1.12]	Treg_005166
			dihydrolipoamide dehydrogenase [EC:1.8.1.4]	Treg_000967
			ferritin heavy chain [EC:1.16.3.1]	Treg_008210
			ferritin heavy chain [EC:1.16.3.1]	Treg_000588
			ferritin heavy chain [EC:1.16.3.1]	Treg_003857
			pyruvate kinase [EC:2.7.1.40]	Treg_014965
			creatine kinase [EC:2.7.3.2]	Treg_003594
			creatine kinase [EC:2.7.3.2]	Treg_000019
			creatine kinase [EC:2.7.3.2]	Treg_000016
			creatine kinase [EC:2.7.3.2]	Treg_000020
			sodium/potassium-transporting ATPase subunit alpha [EC:3.6.3.9]	Treg_006686
			fructose-bisphosphate aldolase, class I [EC:4.1.2.13]	Treg_006235
			fructose-bisphosphate aldolase, class I [EC:4.1.2.13]	Treg_000066
			fructose-bisphosphate aldolase, class I [EC:4.1.2.13]	Treg_000065
			enolase [EC:4.2.1.11]	Treg_000338
			triosephosphate isomerase (TIM) [EC:5.3.1.1]	Treg_007247
			glucose-6-phosphate isomerase [EC:5.3.1.9]	Treg_007251
			long-chain acyl-CoA synthetase [EC:6.2.1.3]	Treg_000542
			long-chain acyl-CoA synthetase [EC:6.2.1.3]	Treg_001422
			long-chain acyl-CoA synthetase [EC:6.2.1.3]	Treg_000818
			long-chain acyl-CoA synthetase [EC:6.2.1.3]	Treg_000541
			calmodulin	Treg_019613
			calmodulin	Treg_003716
			calmodulin	Treg_006704
			calmodulin	Treg_003903
			calmodulin	Treg_000214	*
			calmodulin	Treg_000405	*
			calmodulin	Treg_003763
			calmodulin	Treg_004993
			calmodulin	Treg_000215
			calmodulin	Treg_000533
			translation initiation factor 3 subunit F	Treg_000309
			peroxiredoxin (alkyl hydroperoxide reductase subunit C) [EC:1.11.1.15]	Treg_015029
			peroxiredoxin (alkyl hydroperoxide reductase subunit C) [EC:1.11.1.15]	Treg_007881
			mitogen-activated protein kinase 1/3 [EC:2.7.11.24]	Treg_007360
			filamin	Treg_000176
			guanine nucleotide-binding protein G(i) subunit alpha	Treg_002577
			actin beta/gamma 1	Treg_000119
			actin beta/gamma 1	Treg_002284
			actinin alpha	Treg_016325
			actinin alpha	Treg_000298
			radixin	Treg_000702
			radixin	Treg_007089
			radixin	Treg_007088
			talin	Treg_003729
			CD63 antigen	Treg_000582
			lysosomal-associated membrane protein 1/2	Treg_000060
			basigin	Treg_001758
			tubulin alpha	Treg_010004
			tubulin beta	Treg_000324
			Ras-related protein Rab-11A	Treg_009632
			syntaxin 7	Treg_015681
			tropomyosin 1	Treg_000244
			tropomyosin 1	Treg_000194
			tropomyosin 1	Treg_014568
			histone H2A	Treg_001164
			ESCRT-II complex subunit VPS25	Treg_003858
			charged multivesicular body protein 3	Treg_007685
			charged multivesicular body protein 1	Treg_001216
			EH domain-containing protein 1	Treg_003986
			EH domain-containing protein 1	Treg_003987
			peroxiredoxin 1 [EC:1.11.1.15]	Treg_002740
			abhydrolase domain-containing protein 12 [EC:3.1.1.23]	Treg_001736
			guanine nucleotide-binding protein subunit beta-2-like 1 protein	Treg_000625
			charged multivesicular body protein 7	Treg_001644
			14-3-3 protein beta/theta/zeta	Treg_006829
			prohibitin 1	Treg_001947
			annexin A7/11	Treg_000890
			annexin A7/11	Treg_000683
			tubulin-folding cofactor B	Treg_008599
			epidermal growth factor receptor kinase substrate 8	Treg_008169
			epidermal growth factor receptor kinase substrate 8	Treg_000392
			epidermal growth factor receptor kinase substrate 8	Treg_016314
			membrane-associated progesterone receptor component	Treg_000916
			receptor expression-enhancing protein 5/6	Treg_006364
			plastin-3	Treg_003105
Enviromental information processing
KEGG pathways	24	12
environmental Information Processing;Signal transduction;Calcium signaling pathway (ko04020)	19	8
			Ca2+ transporting ATPase, sarcoplasmic/endoplasmic reticulum [EC:3.6.3.8]	Treg_000252
			Ca2+ transporting ATPase, sarcoplasmic/endoplasmic reticulum [EC:3.6.3.8]	Treg_000253
			calmodulin	Treg_000214	*
			calmodulin	Treg_000215
			calmodulin	Treg_000405
			calmodulin	Treg_000533
			calmodulin	Treg_003716
			calmodulin	Treg_003763	*
			calmodulin	Treg_003903
			calmodulin	Treg_004993
			calmodulin	Treg_006704
			calmodulin	Treg_019613
			myosin-light-chain kinase [EC:2.7.11.18]	Treg_004100
			NAD+ nucleosidase [EC:3.2.2.5]	Treg_011140
			protein kinase A [EC:2.7.11.11]	Treg_000478
			protein kinase A [EC:2.7.11.11]	Treg_001177
			solute carrier family 25 (mitochondrial adenine nucleotide translocator), member 4/5/6/31	Treg_007243
			solute carrier family 8 (sodium/calcium exchanger)	Treg_002175
			thyrotropin-releasing hormone receptor	Treg_002435
environmental Information Processing;Signal transduction;Two-component system (ko02020)	5	4
			cytochrome c	Treg_000106
			glutamine synthetase [EC:6.3.1.2]	Treg_000047
			glutamine synthetase [EC:6.3.1.2]	Treg_000048
			ubiquinol-cytochrome c reductase iron-sulfur subunit [EC:1.10.2.2]	Treg_020649
Cellular processes
KEGG pathways	33	17
cellular Processes;Cell growth and death;Oocyte meiosis (ko04114)	23	11
			14-3-3 protein beta/theta/zeta	Treg_006829
			anaphase-promoting complex subunit 4	Treg_016104
			calmodulin	Treg_000214	*
			calmodulin	Treg_000215
			calmodulin	Treg_000405
			calmodulin	Treg_000533
			calmodulin	Treg_003716
			calmodulin	Treg_003763	*
			calmodulin	Treg_003903
			calmodulin	Treg_004993
			calmodulin	Treg_006704
			calmodulin	Treg_019613
			insulin-like growth factor 1	Treg_000355
			insulin-like growth factor 1	Treg_001402
			mitogen-activated protein kinase 1/3 [EC:2.7.11.24]	Treg_007360
			p90 ribosomal S6 kinase [EC:2.7.11.1]	Treg_000139
			protein kinase A [EC:2.7.11.11]	Treg_000478
			protein kinase A [EC:2.7.11.11]	Treg_001177
			RING-box protein 1	Treg_005398
			serine/threonine-protein phosphatase 2A regulatory subunit A	Treg_004267
			serine/threonine-protein phosphatase PP1 catalytic subunit [EC:3.1.3.16]	Treg_001025
			S-phase kinase-associated protein 1	Treg_000438
			S-phase kinase-associated protein 1	Treg_015540
cellular Processes;Transport and catabolism;Peroxisome (ko04146)	10	6
			acyl-CoA thioesterase 8 [EC:3.1.2.27]	Treg_001411
			D-aspartate oxidase [EC:1.4.3.1]	Treg_001352
			D-aspartate oxidase [EC:1.4.3.1]	Treg_001353
			long-chain acyl-CoA synthetase [EC:6.2.1.3]	Treg_000541
			long-chain acyl-CoA synthetase [EC:6.2.1.3]	Treg_000542
			long-chain acyl-CoA synthetase [EC:6.2.1.3]	Treg_000818
			long-chain acyl-CoA synthetase [EC:6.2.1.3]	Treg_001422
			peroxiredoxin 1 [EC:1.11.1.15]	Treg_002740
			protein Mpv17	Treg_016639
			superoxide dismutase, Fe-Mn family [EC:1.15.1.1]	Treg_008545
KEGG protein class	64	57
ribosome (ko03011)	26	24
			large subunit ribosomal protein L15e	Treg_015988
			large subunit ribosomal protein L16	Treg_000356
			large subunit ribosomal protein L23Ae	Treg_000724
			large subunit ribosomal protein L24e	Treg_000001
			large subunit ribosomal protein L24e	Treg_016922
			large subunit ribosomal protein L4e	Treg_015478
			large subunit ribosomal protein L5e	Treg_003791
			large subunit ribosomal protein L6e	Treg_006778
			large subunit ribosomal protein L7Ae	Treg_006246
			large subunit ribosomal protein L7Ae	Treg_000220
			large subunit ribosomal protein L7e	Treg_000199
			large subunit ribosomal protein L8e	Treg_007810
			large subunit ribosomal protein LP0	Treg_003655
			large subunit ribosomal protein LP1	Treg_000260
			small subunit ribosomal protein S10e	Treg_000869
			small subunit ribosomal protein S12	Treg_000360
			small subunit ribosomal protein S16e	Treg_007325
			small subunit ribosomal protein S20e	Treg_000747
			small subunit ribosomal protein S23e	Treg_014452
			small subunit ribosomal protein S2e	Treg_003746
			small subunit ribosomal protein S30e	Treg_008703
			small subunit ribosomal protein S3e	Treg_014594
			small subunit ribosomal protein S6	Treg_002336
			small subunit ribosomal protein S6e	Treg_008254
			small subunit ribosomal protein S8e	Treg_000014
			small subunit ribosomal protein S9e	Treg_006204
ribosome biogenesis (ko03009)	38	33
			large subunit ribosomal protein L7Ae	Treg_006246
			large subunit ribosomal protein L7Ae	Treg_000220
			translation initiation factor 6	Treg_008552
			RIO kinase 1 [EC:2.7.11.1]	Treg_011195
			nonsense-mediated mRNA decay protein 3	Treg_002017
			H/ACA ribonucleoprotein complex subunit 2	Treg_001324
			nucleolin	Treg_016423
			RNA-binding protein PNO1	Treg_000628
			ATP-dependent RNA helicase DDX18/HAS1 [EC:3.6.4.13]	Treg_003878
			nuclear GTP-binding protein	Treg_000926
			large subunit GTPase 1 [EC:3.6.1.-]	Treg_002552
			U3 small nucleolar RNA-associated protein 15	Treg_008387
			U3 small nucleolar RNA-associated protein 13	Treg_001603
			U3 small nucleolar RNA-associated protein 6	Treg_010902
			nucleolar protein 56	Treg_003682
			nucleolar protein 56	Treg_015434
			nucleolar protein 58	Treg_008624
			nucleolar protein 58	Treg_008625
			rRNA small subunit pseudouridine methyltransferase Nep1 [EC:2.1.1.260]	Treg_018143
			ribosome biogenesis ATPase	Treg_017914
			ribosome maturation protein SDO1	Treg_001190
			U3 small nucleolar RNA-associated protein 23	Treg_008363
			ribosome biogenesis protein UTP30	Treg_004440
			pre-rRNA-processing protein TSR2	Treg_001511
			mRNA turnover protein 4	Treg_010605
			pre-60S factor REI1	Treg_003779
			ribosome biogenesis protein BRX1	Treg_000910
			bud site selection protein 20	Treg_004117
			nucleolar protein 53	Treg_000681
			ribosome biogenesis protein NSA2	Treg_000171
			pumilio homology domain family member 6	Treg_004144
			ribosome production factor 1	Treg_004444
			ribosome production factor 2	Treg_007034
			cell growth-regulating nucleolar protein	Treg_009583
			21S rRNA pseudouridine2819 synthase [EC:5.4.99.43]	Treg_003653
			21S rRNA pseudouridine2819 synthase [EC:5.4.99.43]	Treg_003651
			21S rRNA pseudouridine2819 synthase [EC:5.4.99.43]	Treg_003652
			ATP-dependent RNA helicase DDX21 [EC:3.6.4.13]	Treg_000983
Summary of enriched transcripts of cercarial stage of Trichobilharzia regenti assigned to biological processes categories of gene ontology (GO)
Cellular respiration	115
alditol phosphate metabolic process (GO:0052646); alpha-amino acid metabolic process (GO:1901605); ATP metabolic process (GO:0046034); glycerol-3-phosphate metabolic process (GO:0006072); glycosyl compound biosynthetic process (GO:1901659); glycyl-tRNA aminoacylation (GO:0006426); nucleobase-containing small molecule metabolic process (GO:0055086); nucleotide biosynthetic process (GO:0009165); or…
Glucose metabolism	29
carbohydrate catabolic process (GO:0016052); single-organism carbohydrate metabolic process (GO:0044723); cellular carbohydrate metabolic process (GO:0044262); glucose metabolic process (GO:0006006); organic substance catabolic process (GO:1901575)
Actomyosin structure organization	23
actomyosin structure organization (GO:0031032); cell wall macromolecule metabolic process (GO:0044036); cell wall organization or biogenesis (GO:0071554); energy coupled proton transport, down electrochemical gradient (GO:0015985); ribosome biogenesis (GO:0042254)
Coenzyme metabolism	22
acetyl-CoA metabolic process (GO:0006084); coenzyme catabolic process (GO:0009109); coenzyme metabolic process (GO:0006732); cofactor catabolic process (GO:0051187)
Carbohydrate metabolism	40
carbohydrate metabolic process (GO:0005975)
Cofactor metabolism	22
cofactor metabolic process (GO:0051186)
Generation of precursor metabolites and energy	23
generation of precursor metabolites and energy (GO:0006091)
Pyridine-containing compound metabolism	9
pyridine-containing compound metabolic process (GO:0072524)
